# Supplementary material for: Polymorphism of amyloid-like fibrils can be defined by the concentration of seeds
Source: PeerJ. 2015 Aug 20;3:e1207. doi: 10.7717/peerj.1207 (PMC4563235; doi:10.7717/peerj.1207)
Supplement: Supplemental Information 3 — Raw data and processing [file peerj-03-1207-s003.xlsx]

## Sheet: 5% 0s
	ThT fluorescence						Normalized data
time, min	1 repeat	2 repeat	3 repeat	4 repeat	5 repeat		1 repeat	2 repeat	3 repeat	4 repeat	5 repeat
1	0.613495	0.353285	0.334009	0.366143	0.336604		0.0360922	0.0219367	0.0171538	0.0330126	0.0265501
2	0.620031	0.366819	0.344534	0.381362	0.35483		0.0364767	0.0227771	0.0176943	0.0343848	0.0279877
3	0.626566	0.380353	0.355059	0.396581	0.373056		0.0368612	0.0236175	0.0182348	0.035757	0.0294253
4	0.647252	0.395326	0.367058	0.403745	0.386574		0.0380781	0.0245472	0.0188511	0.0364029	0.0304915
5	0.709905	0.406335	0.375802	0.413886	0.401598		0.041764	0.0252308	0.0193002	0.0373172	0.0316766
6	0.757653	0.413854	0.384578	0.419302	0.406303		0.0445731	0.0256977	0.0197509	0.0378056	0.0320477
7	0.789114	0.414089	0.387291	0.431104	0.415023		0.046424	0.0257123	0.0198902	0.0388697	0.0327354
8	0.776156	0.405901	0.389362	0.439714	0.41678		0.0456616	0.0252038	0.0199966	0.039646	0.0328741
9	0.768876	0.403937	0.392964	0.444655	0.41962		0.0452334	0.0250819	0.0201815	0.0400915	0.0330981
10	0.759127	0.400928	0.399788	0.443202	0.419951		0.0446598	0.024895	0.020532	0.0399605	0.0331241
11	0.812066	0.408159	0.409597	0.449045	0.416802		0.0477742	0.025344	0.0210358	0.0404873	0.0328758
12	0.870813	0.410663	0.418878	0.454758	0.421537		0.0512304	0.0254995	0.0215124	0.0410024	0.0332493
13	0.934538	0.418213	0.420238	0.45921	0.419876		0.0549793	0.0259684	0.0215823	0.0414038	0.0331182
14	0.94842	0.423332	0.41597	0.452809	0.421244		0.055796	0.0262862	0.0213631	0.0408267	0.0332261
15	0.952993	0.428187	0.409414	0.441698	0.414888		0.056065	0.0265877	0.0210264	0.0398249	0.0327248
16	0.963602	0.435345	0.406706	0.432123	0.400294		0.0566891	0.0270321	0.0208873	0.0389616	0.0315737
17	0.974479	0.438524	0.398149	0.426062	0.38451		0.057329	0.0272296	0.0204479	0.0384151	0.0303287
18	0.998697	0.440621	0.389511	0.426022	0.372477		0.0587538	0.0273597	0.0200042	0.0384115	0.0293796
19	1.02238	0.442886	0.382	0.413488	0.36961		0.060147	0.0275004	0.0196185	0.0372814	0.0291535
20	1.04235	0.448719	0.377135	0.399705	0.364183		0.0613222	0.0278626	0.0193686	0.0360387	0.0287254
21	1.04169	0.453576	0.36968	0.383272	0.356631		0.0612832	0.0281641	0.0189858	0.0345571	0.0281298
22	0.932166	0.455234	0.364382	0.37956	0.344435		0.0548398	0.0282671	0.0187137	0.0342224	0.0271677
23	0.801308	0.45659	0.359719	0.373041	0.338392		0.0471413	0.0283513	0.0184742	0.0336345	0.0266911
24	0.682284	0.461737	0.360491	0.369582	0.332676		0.0401391	0.0286709	0.0185138	0.0333227	0.0262403
25	0.668534	0.46779	0.360584	0.367607	0.330702		0.0393302	0.0290468	0.0185186	0.0331446	0.0260846
26	0.673738	0.476703	0.357486	0.367316	0.331804		0.0396363	0.0296002	0.0183595	0.0331184	0.0261715
27	0.680008	0.482729	0.356341	0.367774	0.327777		0.0400052	0.0299744	0.0183007	0.0331597	0.0258539
28	0.686861	0.488168	0.353202	0.364233	0.328887		0.0404084	0.0303121	0.0181395	0.0328404	0.0259414
29	0.689754	0.494879	0.353999	0.36155	0.322157		0.0405786	0.0307288	0.0181804	0.0325985	0.0254106
30	0.694236	0.502961	0.354779	0.35786	0.321414		0.0408423	0.0312306	0.0182205	0.0322658	0.0253519
31	0.699284	0.507499	0.349788	0.355993	0.319241		0.0411392	0.0315125	0.0179641	0.0320975	0.0251805
32	0.708744	0.509678	0.350961	0.356423	0.318523		0.0416958	0.0316477	0.0180244	0.0321363	0.0251239
33	0.719767	0.513347	0.350902	0.356779	0.317114		0.0423442	0.0318756	0.0180214	0.0321683	0.0250128
34	0.72668	0.518621	0.357084	0.35861	0.318446		0.042751	0.0322031	0.0183389	0.0323334	0.0251178
35	0.732174	0.523877	0.362496	0.358822	0.319242		0.0430741	0.0325294	0.0186168	0.0323525	0.0251806
36	0.730529	0.528036	0.359039	0.358612	0.322376		0.0429774	0.0327876	0.0184393	0.0323336	0.0254278
37	0.729417	0.537504	0.358783	0.359052	0.318699		0.0429119	0.0333755	0.0184261	0.0323732	0.0251378
38	0.733676	0.542357	0.355562	0.361553	0.319416		0.0431625	0.0336769	0.0182607	0.0325987	0.0251944
39	0.739695	0.547013	0.357596	0.362311	0.314838		0.0435166	0.033966	0.0183652	0.0326671	0.0248333
40	0.750392	0.547508	0.360367	0.358675	0.315565		0.0441459	0.0339967	0.0185075	0.0323393	0.0248906
41	0.757165	0.553484	0.364055	0.35832	0.317212		0.0445444	0.0343678	0.0186969	0.0323073	0.0250205
42	0.762557	0.55333	0.36569	0.359601	0.316831		0.0448616	0.0343583	0.0187808	0.0324228	0.0249904
43	0.767092	0.556558	0.363292	0.366316	0.317339		0.0451284	0.0345587	0.0186577	0.0330282	0.0250305
44	0.769935	0.554405	0.364436	0.370104	0.317354		0.0452957	0.034425	0.0187165	0.0333698	0.0250317
45	0.779669	0.563436	0.363604	0.370489	0.32231		0.0458683	0.0349858	0.0186737	0.0334045	0.0254226
46	0.785077	0.566047	0.367207	0.368477	0.321674		0.0461864	0.0351479	0.0188587	0.0332231	0.0253724
47	0.790495	0.569399	0.367109	0.36568	0.320721		0.0465052	0.035356	0.0188537	0.0329709	0.0252973
48	0.790732	0.569689	0.370521	0.36613	0.315873		0.0465192	0.035374	0.0190289	0.0330115	0.0249149
49	0.795167	0.572256	0.370442	0.36758	0.314898		0.0467801	0.0355334	0.0190249	0.0331422	0.024838
50	0.800003	0.579546	0.369438	0.369912	0.318191		0.0470646	0.0359861	0.0189733	0.0333524	0.0250977
51	0.807544	0.582179	0.369128	0.371917	0.321219		0.0475082	0.0361496	0.0189574	0.0335332	0.0253366
52	0.814868	0.590717	0.367202	0.373138	0.326899		0.0479391	0.0366797	0.0188585	0.0336433	0.0257846
53	0.817984	0.58487	0.368965	0.369845	0.324489		0.0481224	0.0363167	0.0189491	0.0333464	0.0255945
54	0.81914	0.587665	0.368773	0.3704	0.326269		0.0481904	0.0364902	0.0189392	0.0333964	0.0257349
55	0.823007	0.584698	0.370989	0.369964	0.323217		0.0484179	0.036306	0.019053	0.0333571	0.0254942
56	0.824364	0.597505	0.373125	0.373016	0.326967		0.0484977	0.0371012	0.0191627	0.0336323	0.0257899
57	0.828491	0.598075	0.374745	0.374634	0.325598		0.0487405	0.0371366	0.0192459	0.0337782	0.0256819
58	0.827166	0.604094	0.378623	0.378815	0.330175		0.0486626	0.0375104	0.019445	0.0341552	0.026043
59	0.837489	0.606412	0.377282	0.377122	0.328382		0.0492699	0.0376543	0.0193762	0.0340025	0.0259016
60	0.840813	0.614756	0.379308	0.374931	0.331878		0.0494654	0.0381724	0.0194802	0.033805	0.0261773
61	0.845762	0.617788	0.378188	0.373039	0.33047		0.0497566	0.0383607	0.0194227	0.0336344	0.0260662
62	0.84807	0.620235	0.381379	0.376033	0.331007		0.0498924	0.0385126	0.0195866	0.0339043	0.0261086
63	0.85352	0.623689	0.381173	0.381432	0.330236		0.050213	0.0387271	0.019576	0.0343911	0.0260478
64	0.864593	0.627923	0.382784	0.387393	0.329845		0.0508644	0.03899	0.0196588	0.0349286	0.026017
65	0.872307	0.629099	0.385121	0.388865	0.329236		0.0513183	0.039063	0.0197788	0.0350613	0.0259689
66	0.879394	0.62998	0.383038	0.386783	0.329321		0.0517352	0.0391177	0.0196718	0.0348736	0.0259756
67	0.88124	0.630125	0.387726	0.386017	0.328205		0.0518438	0.0391267	0.0199125	0.0348045	0.0258876
68	0.881562	0.63425	0.385192	0.386308	0.328536		0.0518627	0.0393829	0.0197824	0.0348307	0.0259137
69	0.884139	0.637357	0.389527	0.387333	0.328738		0.0520143	0.0395758	0.0200051	0.0349232	0.0259296
70	0.890477	0.639695	0.387962	0.385898	0.334119		0.0523872	0.0397209	0.0199247	0.0347938	0.0263541
71	0.895496	0.643236	0.391164	0.390034	0.335432		0.0526825	0.0399408	0.0200891	0.0351667	0.0264577
72	0.900837	0.649271	0.393245	0.390849	0.336671		0.0529966	0.0403156	0.020196	0.0352402	0.0265554
73	0.906705	0.654178	0.395625	0.39204	0.33595		0.0533419	0.0406202	0.0203182	0.0353476	0.0264985
74	0.91673	0.654941	0.399416	0.391727	0.337821		0.0539317	0.0406676	0.0205129	0.0353194	0.026646
75	0.923834	0.653245	0.396553	0.392242	0.33846		0.0543496	0.0405623	0.0203659	0.0353658	0.0266964
76	0.925234	0.656703	0.392954	0.393068	0.338411		0.054432	0.0407771	0.020181	0.0354403	0.0266926
77	0.928484	0.660046	0.393674	0.391382	0.337312		0.0546232	0.0409846	0.020218	0.0352883	0.026606
78	0.929264	0.663479	0.402535	0.39358	0.336843		0.054669	0.0411978	0.0206731	0.0354864	0.0265689
79	0.935024	0.668618	0.407059	0.39648	0.336461		0.0550079	0.0415169	0.0209054	0.0357479	0.0265388
80	0.936924	0.670084	0.40176	0.398884	0.336097		0.0551197	0.0416079	0.0206333	0.0359647	0.0265101
81	0.943717	0.675806	0.403081	0.399926	0.33597		0.0555193	0.0419632	0.0207011	0.0360586	0.0265
82	0.9485	0.673524	0.404067	0.403157	0.33491		0.0558007	0.0418215	0.0207518	0.0363499	0.0264165
83	0.949941	0.679587	0.407119	0.404907	0.338646		0.0558855	0.042198	0.0209085	0.0365077	0.0267112
84	0.95616	0.681749	0.409163	0.406366	0.340456		0.0562513	0.0423322	0.0210135	0.0366393	0.0268539
85	0.961975	0.688373	0.410266	0.399447	0.344317		0.0565935	0.0427435	0.0210701	0.0360154	0.0271584
86	0.967166	0.695947	0.411713	0.397794	0.342513		0.0568988	0.0432139	0.0211445	0.0358664	0.0270162
87	0.967785	0.696873	0.405727	0.400058	0.342662		0.0569353	0.0432714	0.020837	0.0360705	0.0270279
88	0.96556	0.698315	0.402899	0.405842	0.342398		0.0568043	0.0433609	0.0206918	0.036592	0.0270071
89	0.969005	0.695999	0.401301	0.409441	0.343034		0.057007	0.0432171	0.0206097	0.0369165	0.0270572
90	0.973355	0.697489	0.404158	0.408198	0.34355		0.057263	0.0433096	0.0207564	0.0368045	0.027098
91	0.977552	0.699045	0.404997	0.408348	0.349039		0.0575098	0.0434062	0.0207995	0.036818	0.0275309
92	0.981353	0.702072	0.406781	0.408395	0.351103		0.0577335	0.0435942	0.0208912	0.0368222	0.0276937
93	0.983367	0.707201	0.402869	0.410344	0.351114		0.0578519	0.0439127	0.0206902	0.0369979	0.0276946
94	0.987944	0.710356	0.402272	0.41276	0.347623		0.0581212	0.0441086	0.0206596	0.0372157	0.0274192
95	0.991706	0.713705	0.401316	0.413581	0.348068		0.0583426	0.0443165	0.0206105	0.0372898	0.0274543
96	1.00099	0.717986	0.403076	0.410611	0.351226		0.0588889	0.0445823	0.0207009	0.037022	0.0277034
97	1.00524	0.722235	0.407654	0.409141	0.352067		0.0591388	0.0448462	0.020936	0.0368894	0.0277698
98	1.0082	0.724556	0.409374	0.413171	0.35217		0.0593129	0.0449903	0.0210243	0.0372528	0.0277779
99	1.00509	0.726031	0.410631	0.41635	0.355343		0.0591301	0.0450819	0.0210889	0.0375394	0.0280281
100	1.01113	0.727692	0.409279	0.41732	0.354987		0.0594853	0.045185	0.0210194	0.0376269	0.0280001
101	1.01565	0.727109	0.411146	0.416436	0.352206		0.0597512	0.0451488	0.0211153	0.0375472	0.0277807
102	1.02108	0.727955	0.411509	0.418439	0.348637		0.0600709	0.0452013	0.021134	0.0377278	0.0274992
103	1.02029	0.731004	0.413732	0.41966	0.348328		0.0600241	0.0453907	0.0212481	0.0378379	0.0274748
104	1.02456	0.739348	0.411926	0.419762	0.353405		0.0602754	0.0459088	0.0211554	0.0378471	0.0278753
105	1.03	0.740842	0.41287	0.421462	0.353919		0.0605957	0.0460016	0.0212039	0.0380004	0.0279158
106	1.03259	0.744609	0.411754	0.421932	0.358575		0.060748	0.0462354	0.0211465	0.0380427	0.0282831
107	1.03442	0.744668	0.415108	0.423491	0.360067		0.0608552	0.0462391	0.0213188	0.0381833	0.0284008
108	1.03715	0.753399	0.415102	0.425255	0.363698		0.0610163	0.0467813	0.0213185	0.0383424	0.0286871
109	1.04507	0.754925	0.414732	0.426938	0.362524		0.061482	0.046876	0.0212995	0.0384941	0.0285945
110	1.04731	0.756085	0.413158	0.425814	0.361474		0.0616138	0.046948	0.0212186	0.0383927	0.0285117
111	1.05215	0.756436	0.412818	0.426498	0.359839		0.0618987	0.0469698	0.0212012	0.0384544	0.0283828
112	1.0619	0.760539	0.410556	0.427979	0.363371		0.0624723	0.0472246	0.021085	0.038588	0.0286614
113	1.07047	0.7665	0.412857	0.426823	0.366867		0.0629764	0.0475948	0.0212032	0.0384837	0.0289371
114	1.0705	0.772549	0.412476	0.426689	0.370154		0.0629779	0.0479704	0.0211836	0.0384717	0.0291964
115	1.07183	0.778274	0.416499	0.425045	0.370221		0.0630564	0.0483258	0.0213902	0.0383234	0.0292017
116	1.07852	0.782629	0.418488	0.427522	0.370984		0.0634498	0.0485962	0.0214924	0.0385468	0.0292619
117	1.08534	0.78659	0.416493	0.427395	0.372886		0.0638508	0.0488422	0.0213899	0.0385353	0.0294118
118	1.08677	0.789886	0.414059	0.428263	0.371477		0.0639353	0.0490469	0.0212649	0.0386136	0.0293007
119	1.09389	0.790678	0.409559	0.430999	0.368744		0.0643543	0.049096	0.0210339	0.0388602	0.0290852
120	1.10022	0.792248	0.414389	0.430745	0.369442		0.0647266	0.0491935	0.0212819	0.0388373	0.0291402
121	1.10655	0.790031	0.412871	0.432502	0.372578		0.0650986	0.0490559	0.0212039	0.0389958	0.0293876
122	1.11153	0.798449	0.416101	0.433917	0.372424		0.0653919	0.0495785	0.0213698	0.0391234	0.0293754
123	1.10976	0.799539	0.418627	0.436198	0.371286		0.0652879	0.0496463	0.0214995	0.039329	0.0292857
124	1.11172	0.806436	0.423893	0.437844	0.369284		0.0654031	0.0500745	0.02177	0.0394774	0.0291278
125	1.11305	0.810442	0.422882	0.435714	0.37142		0.0654815	0.0503232	0.0217181	0.0392854	0.0292963
126	1.12423	0.812848	0.422566	0.433585	0.368661		0.0661391	0.0504727	0.0217018	0.0390934	0.0290786
127	1.12795	0.822041	0.421803	0.433891	0.369053		0.0663576	0.0510435	0.0216626	0.039121	0.0291095
128	1.12738	0.823586	0.422065	0.434876	0.368168		0.0663243	0.0511394	0.0216761	0.0392098	0.0290398
129	1.12883	0.833606	0.418977	0.437988	0.372574		0.0664097	0.0517616	0.0215175	0.0394904	0.0293873
130	1.13251	0.835234	0.41968	0.437604	0.372183		0.0666261	0.0518627	0.0215536	0.0394557	0.0293564
131	1.14098	0.838012	0.422834	0.441887	0.374058		0.0671241	0.0520352	0.0217156	0.039842	0.0295043
132	1.1452	0.840845	0.423421	0.440616	0.369648		0.0673729	0.0522111	0.0217457	0.0397273	0.0291565
133	1.14429	0.843707	0.423874	0.444643	0.371353		0.0673194	0.0523888	0.021769	0.0400904	0.029291
134	1.13947	0.850456	0.421423	0.441938	0.372421		0.0670355	0.0528079	0.0216431	0.0398465	0.0293752
135	1.14009	0.855959	0.424866	0.447077	0.374922		0.0670722	0.0531495	0.02182	0.0403099	0.0295725
136	1.14596	0.85858	0.427736	0.449511	0.37443		0.0674174	0.0533123	0.0219674	0.0405294	0.0295336
137	1.15304	0.866268	0.428857	0.452398	0.374184		0.0678338	0.0537897	0.0220249	0.0407897	0.0295142
138	1.16074	0.872618	0.426982	0.451413	0.374159		0.0682871	0.054184	0.0219286	0.0407008	0.0295123
139	1.16607	0.880247	0.423803	0.447182	0.37502		0.0686007	0.0546577	0.0217654	0.0403193	0.0295802
140	1.17065	0.885686	0.42626	0.444704	0.373768		0.06887	0.0549954	0.0218915	0.040096	0.0294814
141	1.16868	0.892142	0.428803	0.442046	0.375193		0.0687543	0.0553963	0.0220221	0.0398562	0.0295938
142	1.17721	0.902245	0.434916	0.442867	0.373785		0.0692561	0.0560236	0.0223361	0.0399303	0.0294827
143	1.18706	0.909989	0.437393	0.442856	0.375573		0.0698353	0.0565045	0.0224633	0.0399293	0.0296238
144	1.19242	0.919162	0.432882	0.446512	0.378889		0.0701506	0.0570741	0.0222316	0.040259	0.0298854
145	1.18744	0.930088	0.428578	0.445925	0.381031		0.0698578	0.0577525	0.0220106	0.0402061	0.0300543
146	1.18748	0.936565	0.427596	0.443806	0.380995		0.0698603	0.0581547	0.0219602	0.040015	0.0300515
147	1.19517	0.943787	0.432535	0.439972	0.380127		0.0703123	0.0586032	0.0222138	0.0396693	0.029983
148	1.19804	0.94867	0.43474	0.438488	0.379915		0.0704814	0.0589064	0.022327	0.0395355	0.0299663
149	1.19168	0.955147	0.429852	0.441565	0.383977		0.070107	0.0593085	0.022076	0.0398129	0.0302867
150	1.195	0.964847	0.433726	0.444518	0.38339		0.0703027	0.0599108	0.022275	0.0400791	0.0302404
151	1.20245	0.975124	0.436177	0.44178	0.385437		0.0707406	0.060549	0.0224008	0.0398322	0.0304018
152	1.21427	0.992026	0.442238	0.443198	0.384318		0.0714362	0.0615985	0.0227121	0.0399602	0.0303136
153	1.21851	1.00308	0.443372	0.442412	0.38526		0.0716855	0.0622851	0.0227704	0.0398893	0.0303879
154	1.21981	1.01177	0.439392	0.444811	0.382859		0.0717622	0.0628243	0.022566	0.0401056	0.0301985
155	1.2194	1.02732	0.440955	0.439459	0.382859		0.0717377	0.0637902	0.0226462	0.039623	0.0301985
156	1.21923	1.03191	0.439272	0.438741	0.383107		0.0717277	0.0640751	0.0225598	0.0395582	0.0302181
157	1.21749	1.04038	0.443696	0.438638	0.386962		0.0716254	0.0646011	0.022787	0.039549	0.0305221
158	1.22008	1.04211	0.444611	0.442073	0.388633		0.071778	0.0647081	0.022834	0.0398587	0.0306539
159	1.22198	1.06633	0.448373	0.444406	0.387876		0.0718896	0.0662124	0.0230272	0.0400691	0.0305942
160	1.23407	1.08359	0.449178	0.445442	0.387665		0.072601	0.0672841	0.0230686	0.0401625	0.0305776
161	1.24394	1.096	0.448137	0.444419	0.387164		0.0731815	0.0680547	0.0230151	0.0400702	0.030538
162	1.2458	1.10205	0.447301	0.44099	0.388878		0.0732909	0.0684304	0.0229722	0.0397611	0.0306733
163	1.24873	1.12141	0.44574	0.445169	0.389997		0.0734636	0.0696327	0.022892	0.0401379	0.0307616
164	1.23926	1.13864	0.446159	0.445139	0.392232		0.072906	0.0707023	0.0229135	0.0401351	0.0309378
165	1.24763	1.15567	0.444247	0.44766	0.393563		0.0733989	0.0717595	0.0228153	0.0403624	0.0310428
166	1.24971	1.16693	0.448081	0.444058	0.39341		0.0735212	0.0724586	0.0230122	0.0400376	0.0310307
167	1.25917	1.15616	0.450881	0.444954	0.392041		0.0740777	0.0717903	0.023156	0.0401185	0.0309227
168	1.25921	1.14323	0.453617	0.445524	0.392586		0.0740799	0.0709871	0.0232965	0.0401699	0.0309657
169	1.26693	1.13201	0.449352	0.448562	0.39223		0.0745342	0.0702904	0.0230775	0.0404438	0.0309376
170	1.27669	1.15055	0.454592	0.452328	0.393286		0.0751081	0.0714418	0.0233466	0.0407833	0.0310209
171	1.28054	1.17367	0.452838	0.453029	0.394832		0.0753347	0.0728771	0.0232565	0.0408466	0.0311429
172	1.27182	1.19321	0.464972	0.452521	0.397104		0.0748216	0.074091	0.0238797	0.0408007	0.0313221
173	1.26873	1.21262	0.468757	0.453411	0.39948		0.0746401	0.0752957	0.0240741	0.040881	0.0315095
174	1.27183	1.2338	0.475838	0.455494	0.401238		0.0748222	0.0766112	0.0244378	0.0410688	0.0316481
175	1.28272	1.26057	0.472429	0.456486	0.40384		0.0754633	0.0782731	0.0242627	0.0411582	0.0318534
176	1.28599	1.28634	0.467904	0.458521	0.402637		0.0756553	0.0798732	0.0240303	0.0413417	0.0317585
177	1.29459	1.30751	0.468293	0.459623	0.402398		0.0761615	0.0811881	0.0240502	0.041441	0.0317397
178	1.2977	1.32926	0.473918	0.458921	0.402144		0.0763444	0.0825386	0.0243392	0.0413778	0.0317196
179	1.30508	1.35155	0.477105	0.457004	0.403552		0.0767783	0.0839228	0.0245028	0.0412049	0.0318307
180	1.30397	1.38175	0.479925	0.458282	0.402173		0.0767135	0.0857978	0.0246476	0.0413202	0.0317219
181	1.30527	1.4081	0.481427	0.457955	0.40287		0.0767899	0.0874341	0.0247248	0.0412907	0.0317769
182	1.31211	1.44181	0.504522	0.456015	0.403301		0.077192	0.089527	0.0259109	0.0411158	0.0318109
183	1.35219	1.47395	0.52104	0.454822	0.407412		0.0795502	0.0915228	0.0267592	0.0410082	0.0321352
184	1.39446	1.51242	0.534688	0.458273	0.406164		0.0820368	0.0939113	0.0274601	0.0413194	0.0320367
185	1.43108	1.54759	0.530915	0.459502	0.404565		0.084191	0.0960953	0.0272663	0.0414302	0.0319106
186	1.43579	1.5846	0.533373	0.45879	0.401545		0.084468	0.0983933	0.0273926	0.041366	0.0316724
187	1.44101	1.61992	0.535068	0.458839	0.405251		0.0847753	0.100586	0.0274796	0.0413704	0.0319647
188	1.44342	1.66137	0.536977	0.465458	0.409138		0.0849171	0.10316	0.0275777	0.0419671	0.0322713
189	1.44686	1.70522	0.538324	0.467645	0.411291		0.0851192	0.105883	0.0276468	0.0421643	0.0324411
190	1.4453	1.75566	0.54281	0.467677	0.40945		0.0850278	0.109015	0.0278772	0.0421673	0.0322959
191	1.44672	1.79204	0.548168	0.460517	0.40876		0.0851114	0.111274	0.0281524	0.0415217	0.0322415
192	1.45057	1.83419	0.556837	0.462253	0.40998		0.0853376	0.113892	0.0285976	0.0416782	0.0323377
193	1.46329	1.86587	0.563097	0.46374	0.411209		0.0860861	0.115858	0.0289191	0.0418123	0.0324346
194	1.46708	1.92725	0.567021	0.468943	0.411019		0.0863092	0.11967	0.0291206	0.0422814	0.0324196
195	1.46917	1.98725	0.56827	0.467937	0.410054		0.086432	0.123396	0.0291848	0.0421907	0.0323435
196	1.46953	2.054	0.563966	0.467452	0.40919		0.086453	0.12754	0.0289638	0.0421469	0.0322754
197	1.47673	2.09286	0.559182	0.467597	0.407859		0.0868765	0.129953	0.028718	0.04216	0.0321704
198	1.48184	2.1552	0.559581	0.465786	0.410705		0.0871772	0.133824	0.0287386	0.0419967	0.0323949
199	1.48135	2.22658	0.567109	0.466229	0.411739		0.0871483	0.138256	0.0291252	0.0420367	0.0324764
200	1.48716	2.30752	0.57333	0.466321	0.417474		0.0874903	0.143282	0.0294447	0.042045	0.0329288
201	1.48922	2.36694	0.569515	0.468804	0.417713		0.0876116	0.146972	0.0292487	0.0422689	0.0329477
202	1.50062	2.43802	0.568261	0.470251	0.41653		0.0882823	0.151386	0.0291843	0.0423993	0.0328544
203	1.50352	2.50923	0.564354	0.472739	0.416421		0.0884529	0.155807	0.0289837	0.0426236	0.0328458
204	1.51163	2.56723	0.558812	0.471813	0.414496		0.0889297	0.159409	0.028699	0.0425401	0.0326939
205	1.51217	2.64543	0.551885	0.472291	0.419732		0.0889615	0.164264	0.0283433	0.0425833	0.0331069
206	1.51895	2.72946	0.542802	0.473283	0.420471		0.0893606	0.169482	0.0278768	0.0426727	0.0331652
207	1.52062	2.83755	0.547545	0.474597	0.420349		0.0894589	0.176194	0.0281204	0.0427912	0.0331555
208	1.52781	2.92351	0.541417	0.475687	0.419263		0.0898817	0.181531	0.0278057	0.0428895	0.0330699
209	1.5275	3.00542	0.543843	0.474223	0.417725		0.0898635	0.186617	0.0279303	0.0427574	0.0329486
210	1.53255	3.09993	0.540782	0.477953	0.41776		0.0901607	0.192486	0.0277731	0.0430937	0.0329514
211	1.53245	3.17451	0.538612	0.475918	0.417946		0.0901547	0.197116	0.0276616	0.0429103	0.032966
212	1.53712	3.28203	0.546633	0.476116	0.418891		0.0904295	0.203793	0.0280736	0.0429282	0.0330405
213	1.54271	3.38211	0.551625	0.474972	0.422968		0.0907581	0.210008	0.0283299	0.042825	0.0333622
214	1.5441	3.48523	0.552184	0.477718	0.424436		0.0908404	0.216411	0.0283587	0.0430726	0.0334779
215	1.54681	3.61058	0.55371	0.478743	0.425605		0.0909995	0.224194	0.028437	0.043165	0.0335702
216	1.5454	3.74686	0.551144	0.482134	0.42476		0.0909165	0.232656	0.0283053	0.0434708	0.0335035
217	1.55065	3.90301	0.562443	0.485195	0.42593		0.0912253	0.242352	0.0288855	0.0437467	0.0335958
218	1.55897	4.02075	0.55767	0.487118	0.431196		0.0917151	0.249663	0.0286404	0.0439201	0.0340112
219	1.56382	4.13408	0.5596	0.485918	0.434011		0.0920002	0.2567	0.0287395	0.0438119	0.0342332
220	1.57763	4.27323	0.565195	0.484326	0.432986		0.0928129	0.26534	0.0290269	0.0436684	0.0341524
221	1.58201	4.42666	0.56543	0.488409	0.430094		0.0930702	0.274867	0.0290389	0.0440365	0.0339242
222	1.59011	4.55657	0.571576	0.487744	0.429089		0.0935471	0.282934	0.0293546	0.0439765	0.0338449
223	1.58776	4.70742	0.564812	0.493302	0.429799		0.0934087	0.292301	0.0290072	0.0444777	0.0339009
224	1.59175	4.85523	0.576452	0.490784	0.430109		0.0936436	0.301479	0.029605	0.0442507	0.0339254
225	1.60176	5.06814	0.569882	0.491097	0.433762		0.0942321	0.314699	0.0292676	0.0442789	0.0342135
226	1.60465	5.1825	0.572814	0.486326	0.439264		0.0944023	0.3218	0.0294182	0.0438487	0.0346475
227	1.6084	5.33758	0.572638	0.49106	0.440164		0.0946227	0.33143	0.0294091	0.0442755	0.0347185
228	1.61573	5.45647	0.583065	0.493036	0.440108		0.0950545	0.338812	0.0299446	0.0444537	0.0347141
229	1.62939	5.68456	0.583834	0.497894	0.442456		0.0958578	0.352975	0.0299841	0.0448917	0.0348993
230	1.63718	5.83556	0.574483	0.49406	0.447039		0.0963161	0.362351	0.0295039	0.044546	0.0352608
231	1.6379	6.04552	0.567107	0.497027	0.451477		0.0963586	0.375388	0.0291251	0.0448135	0.0356108
232	1.64764	6.20362	0.567958	0.496909	0.455633		0.0969315	0.385205	0.0291687	0.0448029	0.0359386
233	1.65524	6.42492	0.574832	0.498285	0.457075		0.0973786	0.398946	0.0295218	0.044927	0.0360524
234	1.66575	6.59951	0.577206	0.498328	0.456403		0.0979968	0.409787	0.0296437	0.0449308	0.0359994
235	1.66146	6.80699	0.585922	0.494689	0.456003		0.0977446	0.422671	0.0300914	0.0446027	0.0359679
236	1.67353	6.97653	0.589701	0.493878	0.458664		0.0984546	0.433198	0.0302854	0.0445296	0.0361777
237	1.6776	7.21144	0.594702	0.498371	0.460236		0.0986941	0.447784	0.0305423	0.0449347	0.0363017
238	1.69073	7.44073	0.591435	0.502585	0.454776		0.0994666	0.462021	0.0303745	0.0453147	0.0358711
239	1.69065	7.67393	0.582112	0.505273	0.455402		0.0994617	0.476502	0.0298957	0.0455571	0.0359204
240	1.70334	7.85495	0.571705	0.502985	0.459837		0.100208	0.487742	0.0293612	0.0453507	0.0362703
241	1.70785	8.05671	0.57083	0.507375	0.467458		0.100473	0.50027	0.0293163	0.0457465	0.0368714
242	1.72034	8.27055	0.582802	0.50463	0.46365		0.101208	0.513548	0.0299311	0.0454991	0.036571
243	1.72252	8.47337	0.591048	0.502686	0.463323		0.101336	0.526142	0.0303546	0.0453238	0.0365452
244	1.73679	8.70124	0.588832	0.497497	0.457347		0.102176	0.540291	0.0302408	0.0448559	0.0360738
245	1.73988	8.95555	0.585976	0.503239	0.460229		0.102358	0.556083	0.0300941	0.0453736	0.0363012
246	1.75061	9.19504	0.588831	0.504136	0.460033		0.102989	0.570953	0.0302408	0.0454545	0.0362857
247	1.75264	9.42229	0.600445	0.506867	0.462577		0.103108	0.585064	0.0308372	0.0457007	0.0364863
248	1.76506	9.65592	0.605302	0.506952	0.464011		0.103839	0.599571	0.0310867	0.0457084	0.0365995
249	1.77281	9.8511	0.603083	0.50749	0.462329		0.104295	0.61169	0.0309727	0.0457569	0.0364668
250	1.78444	10.0127	0.600532	0.507721	0.464363		0.10498	0.621726	0.0308417	0.0457778	0.0366273
251	1.79494	10.2088	0.608116	0.50849	0.465853		0.105597	0.633901	0.0312312	0.0458471	0.0367448
252	1.80533	10.4696	0.621159	0.511415	0.467804		0.106208	0.650093	0.031901	0.0461108	0.0368987
253	1.81835	10.6867	0.622699	0.513175	0.466024		0.106974	0.663573	0.0319801	0.0462695	0.0367582
254	1.8307	10.9132	0.618794	0.512772	0.464746		0.107701	0.67764	0.0317796	0.0462332	0.0366575
255	1.84548	11.0981	0.623771	0.514923	0.467217		0.108571	0.689119	0.0320352	0.0464271	0.0368523
256	1.85447	11.2719	0.62701	0.515703	0.473135		0.109099	0.699913	0.0322015	0.0464974	0.0373192
257	1.86623	11.3457	0.602083	0.513895	0.476327		0.109791	0.704496	0.0309214	0.0463344	0.0375709
258	1.87906	11.5182	0.565316	0.513173	0.477649		0.110546	0.715204	0.0290331	0.0462693	0.0376752
259	1.88953	11.6939	0.543554	0.51352	0.475545		0.111162	0.726118	0.0279155	0.0463006	0.0375093
260	1.90463	11.966	0.553539	0.517764	0.475708		0.11205	0.743012	0.0284283	0.0466833	0.0375221
261	1.92294	12.132	0.577813	0.51943	0.47682		0.113128	0.753319	0.0296749	0.0468335	0.0376098
262	1.94308	12.3224	0.58603	0.522628	0.478913		0.114312	0.765144	0.0300969	0.0471218	0.0377749
263	1.95506	12.4941	0.599282	0.523872	0.47922		0.115017	0.775804	0.0307775	0.047234	0.0377991
264	1.9738	12.6604	0.609995	0.523223	0.481207		0.11612	0.786127	0.0313277	0.0471755	0.0379558
265	1.9962	12.8725	0.627657	0.522577	0.48064		0.117437	0.799299	0.0322348	0.0471173	0.0379111
266	2.02003	12.942	0.630553	0.521836	0.480156		0.11884	0.803615	0.0323835	0.0470504	0.0378729
267	2.03336	13.0618	0.633302	0.52344	0.480625		0.119623	0.811052	0.0325246	0.047195	0.0379099
268	2.05302	13.1601	0.640775	0.521324	0.483641		0.12078	0.817155	0.0329084	0.0470043	0.0381478
269	2.07097	13.3472	0.648127	0.522777	0.48446		0.121836	0.828776	0.033286	0.0471352	0.0382124
270	2.09779	13.4638	0.64657	0.522542	0.484303		0.123414	0.836018	0.0332061	0.0471141	0.0382001
271	2.11876	13.5477	0.644826	0.524853	0.485572		0.124648	0.841227	0.0331165	0.0473225	0.0383001
272	2.14156	13.6569	0.645813	0.524104	0.491536		0.125989	0.848009	0.0331672	0.0472549	0.0387705
273	2.16598	13.7432	0.651015	0.524758	0.496847		0.127425	0.853366	0.0334344	0.0473139	0.0391895
274	2.19494	13.8996	0.659763	0.527173	0.497613		0.129129	0.863076	0.0338836	0.0475316	0.0392499
275	2.23321	13.9936	0.663552	0.53109	0.497153		0.131381	0.86891	0.0340782	0.0478848	0.0392136
276	2.25825	14.1501	0.671836	0.533527	0.492485		0.132854	0.878628	0.0345036	0.0481045	0.0388454
277	2.28714	14.2005	0.667649	0.534461	0.494047		0.134554	0.881757	0.0342886	0.0481887	0.0389686
278	2.31547	14.3068	0.67987	0.531627	0.497444		0.13622	0.888362	0.0349162	0.0479332	0.0392365
279	2.35158	14.3473	0.675503	0.533326	0.50261		0.138345	0.890876	0.034692	0.0480864	0.039644
280	2.38703	14.4061	0.679086	0.531393	0.504625		0.14043	0.894527	0.034876	0.0479121	0.0398029
281	2.42055	14.4255	0.677899	0.535185	0.504988		0.142402	0.895732	0.034815	0.048254	0.0398316
282	2.45436	14.4565	0.683647	0.531032	0.507553		0.144391	0.897653	0.0351102	0.0478795	0.0400339
283	2.49228	14.5595	0.690823	0.533081	0.510878		0.146622	0.904053	0.0354788	0.0480643	0.0402962
284	2.53484	14.7315	0.695358	0.536547	0.511242		0.149126	0.914729	0.0357117	0.0483768	0.0403248
285	2.57294	14.8881	0.70782	0.541252	0.510749		0.151367	0.924456	0.0363517	0.048801	0.040286
286	2.61844	15.0329	0.719312	0.545061	0.509435		0.154044	0.933446	0.0369419	0.0491444	0.0401823
287	2.66398	15.129	0.725542	0.544668	0.509331		0.156723	0.939416	0.0372619	0.049109	0.0401742
288	2.72475	15.2471	0.735676	0.546918	0.511467		0.160298	0.946748	0.0377823	0.0493119	0.0403427
289	2.77391	15.2765	0.73197	0.546843	0.510942		0.16319	0.948573	0.037592	0.0493051	0.0403012
290	2.83172	15.327	0.743075	0.544294	0.512463		0.166591	0.951706	0.0381623	0.0490753	0.0404212
291	2.88632	15.359	0.73807	0.545986	0.510012		0.169804	0.953698	0.0379053	0.0492278	0.0402279
292	2.94591	15.4065	0.755207	0.544205	0.514564		0.173309	0.956647	0.0387854	0.0490672	0.0405869
293	3.00029	15.4346	0.753131	0.545949	0.515327		0.176509	0.95839	0.0386787	0.0492245	0.0406471
294	3.05595	15.4966	0.772495	0.545177	0.518756		0.179783	0.962243	0.0396732	0.0491549	0.0409175
295	3.11651	15.5681	0.777346	0.551771	0.519942		0.183346	0.966682	0.0399224	0.0497495	0.0410111
296	3.1773	15.59	0.788305	0.554834	0.52208		0.186922	0.968041	0.0404852	0.0500256	0.0411798
297	3.25296	15.6309	0.791914	0.557186	0.52479		0.191373	0.970579	0.0406705	0.0502376	0.0413935
298	3.32311	15.6721	0.794297	0.55795	0.520738		0.1955	0.973136	0.0407929	0.0503065	0.0410739
299	3.40534	15.7085	0.79975	0.560086	0.523868		0.200338	0.975396	0.041073	0.0504991	0.0413207
300	3.48031	15.7125	0.811721	0.561	0.525884		0.204748	0.975646	0.0416878	0.0505815	0.0414798
301	3.57577	15.7275	0.817825	0.56047	0.535913		0.210364	0.976576	0.0420012	0.0505338	0.0422708
302	3.65568	15.7008	0.83172	0.562653	0.540965		0.215066	0.974916	0.0427148	0.0507306	0.0426693
303	3.74571	15.8035	0.840945	0.566042	0.541001		0.220362	0.981299	0.0431886	0.0510362	0.0426722
304	3.83212	15.8031	0.855907	0.569047	0.541044		0.225446	0.981272	0.0439571	0.0513071	0.0426755
305	3.93327	15.8899	0.87868	0.572638	0.542468		0.231396	0.986662	0.0451266	0.0516309	0.0427879
306	4.03208	15.8286	0.888341	0.570899	0.542949		0.237209	0.982854	0.0456228	0.0514741	0.0428258
307	4.12897	15.9309	0.911476	0.573985	0.541211		0.242909	0.989207	0.0468109	0.0517523	0.0426887
308	4.22761	15.9599	0.920747	0.573882	0.538113		0.248712	0.991005	0.0472871	0.051743	0.0424444
309	4.33337	16.0237	0.948319	0.577591	0.540064		0.254935	0.994967	0.0487031	0.0520775	0.0425982
310	4.43823	15.9553	0.962726	0.576853	0.543504		0.261103	0.990722	0.049443	0.0520109	0.0428696
311	4.55528	15.961	0.972608	0.577956	0.547794		0.267989	0.991079	0.0499505	0.0521104	0.0432079
312	4.66562	16.0074	0.98365	0.581314	0.547556		0.274481	0.993955	0.0505176	0.0524132	0.0431892
313	4.79458	16.0817	1.01308	0.583028	0.550541		0.282068	0.998573	0.0520289	0.0525677	0.0434246
314	4.91685	16.0667	1.0444	0.584286	0.550502		0.289261	0.997639	0.0536373	0.052681	0.0434216
315	5.04221	16.016	1.07369	0.582737	0.556026		0.296636	0.99449	0.0551418	0.0525414	0.0438573
316	5.17066	15.9942	1.09177	0.587061	0.556765		0.304192	0.993138	0.0560701	0.0529313	0.0439156
317	5.30215	16.0479	1.11658	0.59113	0.55952		0.311928	0.996475	0.0573445	0.0532981	0.0441329
318	5.44422	16.0486	1.13624	0.596016	0.560072		0.320286	0.996513	0.0583541	0.0537387	0.0441764
319	5.58494	16.0779	1.17065	0.598947	0.563505		0.328565	0.998336	0.0601215	0.054003	0.0444472
320	5.72587	16.057	1.20959	0.600468	0.566462		0.336856	0.99704	0.0621215	0.0541401	0.0446804
321	5.871	16.1047	1.25398	0.603592	0.569273		0.345394	1	0.0644008	0.0544218	0.0449021
322	6.01344	16.1023	1.29355	0.607655	0.572839		0.353774	0.99985	0.0664331	0.0547881	0.0451834
323	6.16884	16.0966	1.32814	0.611497	0.57767		0.362916	0.999494	0.0682097	0.0551345	0.0455644
324	6.33089	16.0731	1.36174	0.612866	0.579668		0.372449	0.998035	0.0699351	0.055258	0.045722
325	6.46894	16.0134	1.39847	0.614104	0.582112		0.380571	0.994329	0.0718214	0.0553696	0.0459148
326	6.60936	15.9693	1.44655	0.615596	0.586447		0.388832	0.991592	0.0742907	0.0555041	0.0462567
327	6.76221	15.996	1.49972	0.622147	0.595297		0.397824	0.993247	0.0770217	0.0560947	0.0469548
328	6.92978	16.0565	1.5621	0.62697	0.599162		0.407683	0.997005	0.0802251	0.0565296	0.0472597
329	7.10293	16.0576	1.61404	0.630906	0.602959		0.417869	0.997076	0.0828926	0.0568845	0.0475592
330	7.26206	15.9989	1.68332	0.632396	0.605511		0.427231	0.993427	0.0864509	0.0570188	0.0477604
331	7.41522	15.9297	1.74298	0.633423	0.612971		0.436241	0.98913	0.0895145	0.0571114	0.0483489
332	7.565	15.9578	1.8204	0.63871	0.619002		0.445052	0.990878	0.093491	0.0575881	0.0488246
333	7.72298	15.9383	1.88391	0.64283	0.625402		0.454347	0.989665	0.0967522	0.0579596	0.0493294
334	7.89639	15.9216	1.95903	0.647652	0.628708		0.464549	0.988632	0.100611	0.0583944	0.0495902
335	8.06933	15.866	2.03379	0.64988	0.635307		0.474722	0.98518	0.10445	0.0585952	0.0501107
336	8.25003	15.8591	2.12407	0.653601	0.644541		0.485353	0.984749	0.109086	0.0589308	0.050839
337	8.41084	15.8532	2.20929	0.65734	0.656907		0.494814	0.984383	0.113463	0.0592678	0.0518144
338	8.58516	15.9106	2.31312	0.665048	0.665276		0.505069	0.987945	0.118796	0.0599628	0.0524745
339	8.74037	15.8773	2.41057	0.672041	0.671419		0.5142	0.985879	0.1238	0.0605934	0.052959
340	8.92121	15.8714	2.51773	0.677585	0.679183		0.524839	0.985514	0.129304	0.0610933	0.0535714
341	9.07808	15.8394	2.62408	0.683227	0.689084		0.534068	0.983523	0.134766	0.0616019	0.0543524
342	9.22524	15.8227	2.7476	0.690008	0.697336		0.542725	0.982491	0.141109	0.0622134	0.0550033
343	9.38946	15.8326	2.89146	0.697568	0.704301		0.552386	0.983102	0.148498	0.062895	0.0555526
344	9.5584	15.7913	3.03189	0.703256	0.714381		0.562325	0.980537	0.15571	0.0634078	0.0563478
345	9.74773	15.7503	3.1773	0.71034	0.728207		0.573464	0.977995	0.163177	0.0640466	0.0574383
346	9.90282	15.6937	3.31053	0.714129	0.741314		0.582588	0.974478	0.17002	0.0643882	0.0584721
347	10.0606	15.6617	3.45416	0.724381	0.751647		0.591869	0.97249	0.177396	0.0653125	0.0592871
348	10.205	15.6606	3.5977	0.729572	0.759927		0.600364	0.972422	0.184768	0.0657805	0.0599403
349	10.383	15.6603	3.75388	0.738786	0.771548		0.610837	0.972407	0.192789	0.0666113	0.0608568
350	10.5398	15.6939	3.93159	0.745486	0.782432		0.620061	0.974489	0.201916	0.0672154	0.0617154
351	10.7165	15.7103	4.1155	0.75817	0.799701		0.630457	0.975507	0.211361	0.068359	0.0630774
352	10.8561	15.7055	4.29973	0.769304	0.816036		0.638672	0.975213	0.220822	0.0693629	0.0643659
353	11.0244	15.6857	4.49321	0.778336	0.831854		0.648572	0.973978	0.230759	0.0701772	0.0656136
354	11.1762	15.6515	4.67952	0.783894	0.847064		0.657501	0.971856	0.240327	0.0706784	0.0668132
355	11.3383	15.5933	4.88537	0.793964	0.866372		0.667038	0.968246	0.250899	0.0715863	0.0683362
356	11.4838	15.5336	5.09233	0.807558	0.887097		0.675598	0.964536	0.261528	0.072812	0.0699709
357	11.6212	15.4763	5.32374	0.819804	0.90667		0.683681	0.96098	0.273412	0.0739161	0.0715147
358	11.7479	15.4427	5.55496	0.832098	0.923329		0.691134	0.958894	0.285288	0.0750246	0.0728287
359	11.8833	15.4534	5.78205	0.840741	0.947894		0.699103	0.95956	0.29695	0.0758039	0.0747664
360	12.0218	15.4842	6.02083	0.855061	0.972327		0.707248	0.961468	0.309214	0.0770951	0.0766935
361	12.1578	15.5109	6.27339	0.870586	0.99685		0.715248	0.963128	0.322184	0.0784948	0.0786278
362	12.2857	15.4791	6.52951	0.888993	1.01802		0.722774	0.961152	0.335338	0.0801545	0.0802979
363	12.4002	15.4304	6.79477	0.906795	1.04534		0.729511	0.958131	0.348961	0.0817596	0.0824528
364	12.5406	15.4195	7.06149	0.922443	1.06968		0.737768	0.957454	0.362659	0.0831704	0.0843723
365	12.6774	15.3724	7.33293	0.939562	1.09706		0.745817	0.95453	0.376599	0.0847139	0.0865319
366	12.7874	15.4038	7.59811	0.959245	1.12402		0.752291	0.95648	0.390218	0.0864886	0.0886583
367	12.9063	15.3479	7.86311	0.980486	1.16165		0.759281	0.953005	0.403828	0.0884038	0.0916268
368	13.0181	15.3877	8.13406	0.998361	1.19902		0.765858	0.955478	0.417743	0.0900155	0.0945744
369	13.143	15.3463	8.41007	1.018	1.23873		0.773212	0.952904	0.431918	0.0917864	0.0977062
370	13.2598	15.3787	8.69327	1.03862	1.27623		0.780078	0.95492	0.446462	0.0936452	0.100664
371	13.3604	15.3126	8.98156	1.06574	1.31892		0.785997	0.950812	0.461268	0.0960903	0.104032
372	13.475	15.2987	9.25715	1.09418	1.36579		0.792742	0.94995	0.475422	0.0986546	0.107729
373	13.5701	15.258	9.54172	1.12509	1.41379		0.798338	0.947423	0.490037	0.101442	0.111514
374	13.6749	15.2478	9.81681	1.15226	1.46336		0.8045	0.946788	0.504164	0.103891	0.115424
375	13.7805	15.2281	10.1004	1.17974	1.51204		0.810716	0.945569	0.518729	0.106369	0.119264
376	13.8865	15.1643	10.3723	1.20601	1.56988		0.816947	0.941604	0.532692	0.108738	0.123826
377	13.9839	15.1336	10.6605	1.23479	1.62549		0.822679	0.939701	0.547496	0.111332	0.128213
378	14.087	15.0819	10.9458	1.2663	1.68878		0.828744	0.936489	0.562147	0.114174	0.133205
379	14.1866	15.0957	11.2313	1.30448	1.74415		0.834607	0.937348	0.576811	0.117617	0.137572
380	14.284	15.1356	11.4952	1.34824	1.8115		0.840332	0.939824	0.590362	0.121561	0.142884
381	14.3766	15.1362	11.7661	1.38161	1.87591		0.84578	0.939863	0.604272	0.12457	0.147965
382	14.4623	15.106	12.0389	1.41407	1.95297		0.850823	0.937989	0.618284	0.127497	0.154043
383	14.5642	15.0316	12.2902	1.45729	2.02777		0.856821	0.933365	0.631191	0.131393	0.159943
384	14.6386	15.0385	12.5555	1.50483	2.11095		0.861196	0.933796	0.644814	0.13568	0.166504
385	14.7227	15.0456	12.8159	1.56196	2.18917		0.866143	0.934233	0.658191	0.140831	0.172674
386	14.7838	15.0289	13.0886	1.60314	2.27126		0.869739	0.933196	0.672195	0.144544	0.179149
387	14.8549	14.9883	13.3321	1.65373	2.36342		0.873919	0.93068	0.684702	0.149105	0.186418
388	14.9206	15.0167	13.5736	1.70575	2.46671		0.877786	0.932438	0.697105	0.153796	0.194565
389	14.991	14.9696	13.8198	1.75665	2.57634		0.881926	0.929517	0.709749	0.158385	0.203212
390	15.0681	14.9678	14.0601	1.81433	2.68126		0.886465	0.929403	0.722088	0.163585	0.211488
391	15.1313	14.9601	14.2893	1.87082	2.78179		0.890179	0.928928	0.733858	0.168679	0.219417
392	15.2008	14.966	14.4983	1.93412	2.89491		0.894269	0.929293	0.744591	0.174387	0.22834
393	15.2845	14.9376	14.6997	1.9955	3.01164		0.899196	0.92753	0.754934	0.179921	0.237547
394	15.3515	14.8387	14.8999	2.06868	3.14098		0.903138	0.921389	0.76522	0.186519	0.247749
395	15.4112	14.8147	15.1	2.15945	3.26579		0.906648	0.919898	0.775496	0.194703	0.257594
396	15.456	14.8197	15.3189	2.24791	3.39419		0.909284	0.920209	0.786739	0.202679	0.267721
397	15.5294	14.8321	15.5022	2.32474	3.52857		0.913601	0.920977	0.79615	0.209606	0.278321
398	15.6014	14.853	15.6687	2.38679	3.66903		0.917838	0.922278	0.8047	0.215201	0.289399
399	15.6482	14.8166	15.8099	2.45505	3.80887		0.920589	0.920016	0.811953	0.221355	0.30043
400	15.7187	14.8112	15.945	2.53118	3.95049		0.924738	0.91968	0.818892	0.228219	0.3116
401	15.7742	14.8295	16.0959	2.61787	4.09983		0.928001	0.920819	0.82664	0.236036	0.323379
402	15.8495	14.7957	16.237	2.70606	4.24967		0.932433	0.918716	0.833887	0.243987	0.335198
403	15.8728	14.7379	16.3797	2.80285	4.40539		0.933806	0.915132	0.841218	0.252714	0.347481
404	15.9301	14.6965	16.51	2.89217	4.56059		0.937177	0.912561	0.847911	0.260768	0.359723
405	15.9481	14.6837	16.6387	2.99793	4.71925		0.938237	0.911765	0.854518	0.270303	0.372237
406	16.0046	14.7359	16.77	3.09144	4.88597		0.941558	0.915007	0.861262	0.278734	0.385387
407	16.0482	14.732	16.9107	3.20594	5.05021		0.944122	0.914765	0.868487	0.289058	0.398342
408	16.116	14.7905	17.0382	3.29685	5.23379		0.948115	0.918395	0.875035	0.297255	0.412822
409	16.1554	14.7419	17.1497	3.40229	5.39863		0.95043	0.915377	0.880762	0.306762	0.425824
410	16.1836	14.7327	17.2541	3.50623	5.57004		0.95209	0.914807	0.886124	0.316133	0.439344
411	16.2069	14.6448	17.3518	3.61277	5.73789		0.95346	0.909345	0.891141	0.325738	0.452583
412	16.2511	14.6158	17.4509	3.70931	5.91251		0.956063	0.907545	0.896229	0.334443	0.466357
413	16.2848	14.5366	17.5447	3.80776	6.09049		0.958042	0.90263	0.901048	0.34332	0.480395
414	16.3138	14.5357	17.6344	3.93787	6.26137		0.959748	0.902572	0.905655	0.355051	0.493873
415	16.3185	14.5589	17.7345	4.0692	6.43984		0.960024	0.904017	0.910796	0.366892	0.507951
416	16.3362	14.6126	17.807	4.20685	6.61734		0.961066	0.907351	0.914517	0.379303	0.521952
417	16.3962	14.6183	17.8948	4.31991	6.8018		0.964597	0.907701	0.91903	0.389497	0.536501
418	16.4512	14.536	17.9814	4.45098	6.98427		0.967833	0.902591	0.923474	0.401314	0.550893
419	16.5034	14.488	18.0564	4.5911	7.16168		0.970903	0.899612	0.927329	0.413949	0.564887
420	16.5531	14.5114	18.1185	4.7338	7.33437		0.973827	0.901063	0.930519	0.426814	0.578508
421	16.6014	14.5447	18.1595	4.88206	7.49804		0.976669	0.90313	0.932624	0.440182	0.591418
422	16.6348	14.5479	18.2352	5.02563	7.67053		0.978636	0.903334	0.936511	0.453127	0.605023
423	16.6791	14.4855	18.3042	5.18524	7.83562		0.981241	0.899454	0.940054	0.467517	0.618045
424	16.7257	14.4612	18.3894	5.31882	8.01189		0.983983	0.897945	0.944431	0.479562	0.631948
425	16.7791	14.4271	18.4752	5.45932	8.17108		0.987125	0.895829	0.948834	0.49223	0.644505
426	16.7869	14.4394	18.5455	5.60839	8.33824		0.987584	0.896595	0.952449	0.50567	0.657689
427	16.8057	14.4627	18.5682	5.75575	8.49744		0.988685	0.898043	0.953613	0.518957	0.670246
428	16.8184	14.4293	18.6152	5.91875	8.65919		0.989437	0.895968	0.956027	0.533653	0.683005
429	16.8484	14.3861	18.6614	6.06105	8.80306		0.991199	0.893285	0.958397	0.546483	0.694353
430	16.8418	14.3215	18.7415	6.24357	8.94568		0.990814	0.889273	0.962513	0.56294	0.705602
431	16.8457	14.3523	18.771	6.3933	9.09346		0.991039	0.891184	0.964027	0.576441	0.717258
432	16.8578	14.3536	18.8076	6.54103	9.24674		0.991753	0.891265	0.965905	0.58976	0.729348
433	16.8995	14.3392	18.861	6.6836	9.3861		0.994205	0.890373	0.968647	0.602614	0.74034
434	16.9082	14.306	18.8861	6.82853	9.50829		0.99472	0.888312	0.969936	0.615682	0.749979
435	16.8932	14.2502	18.9139	6.99569	9.62581		0.993833	0.884845	0.971365	0.630753	0.759248
436	16.9068	14.3189	18.9647	7.14913	9.75375		0.994636	0.889113	0.973975	0.644589	0.76934
437	16.9502	14.3635	19.0266	7.28429	9.88369		0.997186	0.89188	0.977152	0.656774	0.779589
438	16.9845	14.4118	19.0708	7.40268	10.0095		0.999205	0.894882	0.979426	0.667449	0.789514
439	16.998	14.3556	19.0526	7.5026	10.1305		1	0.891389	0.97849	0.676458	0.799053
440	16.9745	14.2691	19.0808	7.62989	10.2458		0.998621	0.886022	0.979938	0.687936	0.808153
441	16.962	14.1887	19.1035	7.78315	10.3828		0.997885	0.881028	0.981106	0.701754	0.818954
442	16.9435	14.1632	19.1517	7.91007	10.4901		0.996795	0.879445	0.98358	0.713197	0.827418
443	16.9478	14.1106	19.1531	8.04529	10.5996		0.99705	0.876178	0.98365	0.725389	0.83606
444	16.9491	14.1324	19.1851	8.16939	10.6924		0.997124	0.877531	0.985294	0.736579	0.843377
445	16.9424	14.095	19.2016	8.31503	10.8059		0.996727	0.875212	0.986141	0.74971	0.852332
446	16.943	14.1289	19.2228	8.45571	10.884		0.996764	0.877316	0.987233	0.762394	0.858487
447	16.9166	14.1166	19.2468	8.57656	10.9481		0.995211	0.876553	0.988463	0.77329	0.863543
448	16.9224	14.159	19.2644	8.68939	11.0164		0.995554	0.879183	0.989365	0.783463	0.86893
449	16.9469	14.1663	19.3001	8.79278	11.1189		0.996992	0.879639	0.9912	0.792785	0.877019
450	16.9813	14.1932	19.3061	8.87375	11.2157		0.999016	0.881309	0.991506	0.800086	0.88465
451	16.9601	14.1763	19.3263	8.98014	11.2903		0.997769	0.88026	0.992546	0.809678	0.890541
452	16.9384	14.1288	19.3286	9.08154	11.3406		0.996493	0.877308	0.992663	0.818821	0.894504
453	16.9096	14.1244	19.3641	9.19922	11.4175		0.9948	0.877033	0.994488	0.829431	0.900568
454	16.9314	14.112	19.3918	9.28412	11.5056		0.996082	0.876264	0.995909	0.837086	0.907519
455	16.8917	14.0639	19.4198	9.3733	11.596		0.993746	0.873279	0.997345	0.845126	0.914648
456	16.8878	13.9937	19.4068	9.4681	11.6474		0.993516	0.868922	0.996681	0.853674	0.918703
457	16.8576	14.0082	19.4041	9.56597	11.7134		0.991742	0.869817	0.996541	0.862499	0.923912
458	16.8636	13.9974	19.4108	9.64633	11.7708		0.992094	0.869151	0.996888	0.869744	0.928436
459	16.871	13.9917	19.4092	9.72748	11.8278		0.992529	0.868797	0.996804	0.87706	0.932935
460	16.8761	13.9126	19.4057	9.8156	11.8694		0.992829	0.863882	0.996623	0.885006	0.936213
461	16.8768	13.9795	19.4094	9.88753	11.9455		0.99287	0.868038	0.996815	0.891491	0.942216
462	16.874	13.978	19.4433	9.94046	11.9988		0.992705	0.867946	0.998557	0.896264	0.946419
463	16.8365	14.0122	19.4684	9.98509	12.0428		0.990497	0.870065	0.999845	0.900287	0.949894
464	16.831	13.9574	19.4624	10.0718	12.0628		0.990174	0.866663	0.999533	0.908105	0.951472
465	16.8138	14.0092	19.4691	10.1488	12.1092		0.989165	0.869884	0.999878	0.915044	0.955128
466	16.8204	13.9529	19.4512	10.2229	12.1561		0.989552	0.866386	0.998962	0.921733	0.958831
467	16.8132	13.9927	19.452	10.2575	12.2001		0.989127	0.868858	0.999002	0.924845	0.962298
468	16.8175	13.9164	19.4344	10.3113	12.2206		0.989379	0.86412	0.998099	0.929698	0.963918
469	16.8278	13.9126	19.4487	10.3835	12.2496		0.989987	0.863885	0.998834	0.936209	0.966204
470	16.8468	13.8709	19.4555	10.4435	12.2821		0.991104	0.861295	0.999179	0.941617	0.96877
471	16.8371	13.8467	19.4602	10.4957	12.318		0.990535	0.859794	0.99942	0.946324	0.971598
472	16.8229	13.8931	19.4698	10.5263	12.3561		0.989697	0.86267	0.999914	0.949087	0.974604
473	16.8147	13.8632	19.4707	10.5679	12.3894		0.989218	0.860814	0.999963	0.952833	0.977233
474	16.7817	13.8975	19.4714	10.5976	12.444		0.987273	0.862945	1	0.955514	0.981534
475	16.7645	13.8281	19.4631	10.6362	12.463		0.986265	0.858639	0.99957	0.958991	0.983033
476	16.749	13.8074	19.4573	10.6621	12.4753		0.985354	0.857348	0.999272	0.961328	0.984007
477	16.759	13.7865	19.4662	10.6978	12.489		0.985941	0.856055	0.999732	0.964547	0.985086
478	16.7639	13.8107	19.4566	10.72	12.5202		0.986227	0.857554	0.999238	0.966551	0.987544
479	16.7385	13.8418	19.4685	10.7577	12.536		0.984731	0.859484	0.999848	0.969944	0.988792
480	16.7248	13.8192	19.4602	10.8004	12.5447		0.98393	0.858085	0.999422	0.973802	0.989481
481	16.7005	13.783	19.4536	10.8502	12.5355		0.982497	0.855835	0.999083	0.97829	0.988755
482	16.6854	13.7404	19.4169	10.8964	12.5418		0.981611	0.853191	0.997197	0.982454	0.989251
483	16.6513	13.7083	19.3813	10.9177	12.5486		0.979607	0.851195	0.99537	0.984374	0.989783
484	16.64	13.6532	19.3712	10.9347	12.5577		0.97894	0.847777	0.994853	0.985903	0.990502
485	16.6146	13.6295	19.3673	10.9322	12.5702		0.977442	0.846305	0.994653	0.985685	0.99149
486	16.6327	13.6809	19.3858	10.954	12.5624		0.978508	0.849494	0.995599	0.987648	0.990878
487	16.6233	13.7219	19.3821	10.9689	12.586		0.977955	0.852042	0.995411	0.988992	0.99274
488	16.6285	13.7656	19.4068	10.9943	12.5916		0.978261	0.854756	0.996679	0.991284	0.99318
489	16.6248	13.7302	19.4008	10.9952	12.6188		0.978043	0.852559	0.996372	0.991359	0.995324
490	16.6411	13.7633	19.4041	11.0021	12.6284		0.979001	0.854615	0.996541	0.991985	0.996079
491	16.6567	13.7484	19.3997	11.0242	12.646		0.979921	0.85369	0.996314	0.993981	0.99747
492	16.6449	13.6863	19.3807	11.0466	12.6658		0.979228	0.849835	0.99534	0.995999	0.999034
493	16.6105	13.5981	19.348	11.0622	12.6684		0.977206	0.844356	0.99366	0.997404	0.999239
494	16.5942	13.6122	19.3397	11.0606	12.6777		0.976247	0.845229	0.993233	0.997263	0.999968
495	16.5729	13.6566	19.3426	11.07	12.6766		0.974992	0.84799	0.993382	0.998108	0.99988
496	16.5707	13.6279	19.3404	11.0834	12.6781		0.97486	0.846206	0.993272	0.999317	1
497	16.5352	13.5633	19.318	11.0762	12.6737		0.972773	0.842195	0.992119	0.998667	0.999655
498	16.5622	13.5568	19.2997	11.0724	12.6677		0.97436	0.841789	0.991182	0.998323	0.999185
499	16.5415	13.5738	19.3025	11.0708	12.6564		0.973147	0.842844	0.991321	0.998182	0.998288
500	16.5374	13.5778	19.2774	11.0734	12.6358		0.972901	0.843092	0.990035	0.998417	0.996662
501	16.4805	13.481	19.2398	11.077	12.617		0.969555	0.837081	0.988102	0.998738	0.995181
502	16.4666	13.4974	19.2351	11.0734	12.6204		0.968736	0.838105	0.987865	0.99841	0.995453
503	16.469	13.4237	19.2201	11.0874	12.6226		0.96888	0.833526	0.987093	0.999676	0.995623
504	16.4663	13.462	19.2418	11.0884	12.6342		0.968722	0.835903	0.988204	0.999768	0.99654
505	16.4608	13.4327	19.204	11.0855	12.6232		0.9684	0.834085	0.986266	0.999506	0.995669
506	16.4432	13.4732	19.1995	11.0861	12.6319		0.967363	0.836597	0.986036	0.999555	0.996354
507	16.4173	13.4505	19.1839	11.0835	12.5939		0.965839	0.835192	0.985235	0.999326	0.993363
508	16.403	13.4533	19.1825	11.091	12.5918		0.964994	0.835366	0.98516	1	0.993197
509	16.405	13.4311	19.173	11.0764	12.5642		0.965115	0.833988	0.984675	0.998682	0.991021
510	16.4206	13.4101	19.1522	11.0695	12.59		0.966033	0.832683	0.983604	0.998059	0.993049
511	16.421	13.4208	19.1485	11.0545	12.5658		0.966053	0.833347	0.983417	0.996709	0.991141
512	16.4008	13.4152	19.1507	11.0555	12.5631		0.964865	0.833	0.983525	0.996803	0.990928
513	16.3961	13.407	19.1389	11.0576	12.5426		0.964591	0.832489	0.982921	0.996988	0.989315
514	16.3965	13.3439	19.1439	11.0725	12.5528		0.964612	0.828572	0.983177	0.998334	0.990117
515	16.4013	13.3732	19.1277	11.0703	12.5417		0.964895	0.830388	0.982345	0.998135	0.989246
516	16.3918	13.4033	19.1256	11.0612	12.5431		0.964337	0.832261	0.98224	0.997316	0.989352
517	16.3722	13.4028	19.098	11.0467	12.5463		0.963186	0.832231	0.980821	0.996005	0.989609
518	16.3602	13.3862	19.0956	11.0226	12.5535		0.962479	0.831196	0.980699	0.99383	0.990177
519	16.3394	13.3834	19.0796	11.022	12.532		0.961252	0.831023	0.979878	0.993782	0.988476
520	16.3533	13.4429	19.0765	11.0084	12.5168		0.962071	0.834716	0.979716	0.992549	0.987275
521	16.3388	13.4042	19.0402	11.0204	12.4949		0.961222	0.832315	0.977853	0.993632	0.985552
522	16.338	13.376	19.0561	11.0258	12.4986		0.961173	0.830562	0.978669	0.994119	0.985847
523	16.3206	13.3436	19.0551	11.0136	12.4761		0.960149	0.828555	0.978617	0.993022	0.984068
524	16.3254	13.3133	19.0505	11.0158	12.4779		0.96043	0.826671	0.978379	0.993219	0.984207
525	16.3194	13.3006	19.029	10.9905	12.4767		0.96008	0.825882	0.977277	0.990935	0.984119
526	16.3077	13.2809	18.9996	10.9813	12.4859		0.959387	0.824656	0.975769	0.990111	0.984841
527	16.3044	13.292	18.9909	10.9744	12.4747		0.959195	0.825349	0.975318	0.98949	0.983961
528	16.295	13.2671	18.9734	10.9829	12.4474		0.958645	0.823801	0.974424	0.990255	0.981803
529	16.3041	13.2289	18.9682	11.0136	12.448		0.959176	0.821428	0.974154	0.993023	0.981854
530	16.29	13.2843	18.9639	11.0022	12.4394		0.958346	0.824868	0.973934	0.991996	0.981174
531	16.3026	13.3569	18.9787	11.0014	12.439		0.959087	0.829379	0.974692	0.991923	0.981139
532	16.282	13.39	18.9626	10.9769	12.4306		0.95788	0.831435	0.973869	0.989717	0.980481
533	16.2775	13.3575	18.9471	10.9746	12.4294		0.957613	0.829414	0.973073	0.989502	0.980387
534	16.2681	13.2859	18.9045	10.9566	12.421		0.957058	0.824966	0.970885	0.987879	0.979721
535	16.2614	13.2944	18.8815	10.9347	12.4001		0.956663	0.825497	0.9697	0.985907	0.978072
536	16.2545	13.3156	18.8786	10.9351	12.3769		0.95626	0.826816	0.969552	0.985946	0.976248
537	16.2618	13.2688	18.8667	10.9299	12.3651		0.956687	0.823908	0.96894	0.985474	0.975313
538	16.2617	13.2075	18.866	10.9537	12.3509		0.956681	0.820098	0.968907	0.987623	0.974193
539	16.2584	13.1138	18.8385	10.9351	12.3576		0.95649	0.814284	0.967496	0.985944	0.974718
540	16.236	13.1284	18.8132	10.9175	12.3458		0.955174	0.815191	0.966194	0.98436	0.973793
541	16.2165	13.1437	18.8207	10.9081	12.3262		0.954024	0.816138	0.96658	0.983506	0.972245
542	16.2086	13.169	18.8125	10.9059	12.3114		0.953562	0.81771	0.96616	0.983315	0.971076
543	16.2081	13.1991	18.8111	10.8938	12.3085		0.953528	0.819577	0.966089	0.982219	0.970849
544	16.1941	13.2009	18.7881	10.8728	12.302		0.952705	0.819691	0.964903	0.980322	0.970333
545	16.1866	13.2633	18.8002	10.8629	12.2915		0.952268	0.823567	0.965528	0.979435	0.969509
546	16.1712	13.2556	18.8051	10.8597	12.2795		0.951358	0.823087	0.965781	0.979147	0.968563
547	16.1807	13.2113	18.7824	10.845	12.2675		0.951917	0.820336	0.964615	0.977818	0.967613
548	16.1777	13.1049	18.7656	10.8486	12.2575		0.951742	0.813728	0.963749	0.978142	0.966824
549	16.1889	13.0627	18.7311	10.8631	12.2327		0.952398	0.811111	0.961977	0.979453	0.964872
550	16.2122	13.0689	18.7287	10.8707	12.2153		0.953771	0.811497	0.961857	0.980139	0.963494
551	16.1925	13.1325	18.7129	10.8458	12.196		0.952616	0.815443	0.961041	0.977892	0.961972
552	16.1694	13.1317	18.715	10.8141	12.1818		0.951256	0.815397	0.961149	0.975031	0.960853
553	16.1369	13.138	18.7087	10.8064	12.1731		0.949341	0.815789	0.960827	0.974336	0.96017
554	16.1445	13.1055	18.6828	10.7979	12.1582		0.949788	0.81377	0.959499	0.973572	0.958995
555	16.1364	13.1058	18.653	10.7995	12.1529		0.949314	0.813788	0.957966	0.973719	0.958572
556	16.1232	13.0436	18.6269	10.7779	12.1545		0.948535	0.809924	0.956625	0.971765	0.9587
557	16.1111	13.0632	18.6315	10.7653	12.1518		0.947824	0.811142	0.956862	0.970632	0.958489
558	16.0963	13.0901	18.6375	10.7526	12.1522		0.946952	0.812812	0.95717	0.969488	0.958523
559	16.0825	13.098	18.6314	10.7487	12.1394		0.946141	0.813302	0.956859	0.969134	0.957508
560	16.0786	13.0876	18.5876	10.7324	12.144		0.945914	0.812655	0.95461	0.96767	0.957871
561	16.0754	13.0909	18.5917	10.7299	12.1443		0.945725	0.81286	0.95482	0.967441	0.957894
562	16.0935	13.1103	18.5735	10.7073	12.149		0.946785	0.814066	0.953884	0.965402	0.958266
563	16.0764	13.0898	18.5758	10.7009	12.1336		0.945781	0.812791	0.954004	0.964828	0.957057
564	16.0837	13.005	18.5333	10.687	12.1117		0.946212	0.80753	0.951819	0.963574	0.955324
565	16.0683	13.0244	18.5176	10.6946	12.0961		0.945306	0.808732	0.951012	0.964259	0.954097
566	16.0734	12.9839	18.5113	10.706	12.1015		0.945609	0.806217	0.950691	0.965288	0.954525
567	16.0428	12.9999	18.5417	10.7134	12.1143		0.943805	0.807212	0.952253	0.965959	0.955529
568	16.0313	12.9744	18.5455	10.7047	12.1097		0.943127	0.805628	0.952447	0.965172	0.955169
569	16.0227	12.9719	18.5002	10.6996	12.0983		0.942624	0.80547	0.950118	0.964711	0.954268
570	16.0192	12.9732	18.4367	10.678	12.0899		0.942419	0.805551	0.946856	0.962762	0.953607
571	16.006	12.9903	18.4228	10.667	12.0835		0.941643	0.806613	0.946143	0.961767	0.953104
572	15.9808	12.9973	18.4121	10.6216	12.0512		0.940158	0.807052	0.945595	0.957677	0.950557
573	15.9761	13.0059	18.4456	10.6157	12.0527		0.939884	0.807586	0.947315	0.957143	0.95067
574	15.9918	12.9344	18.4296	10.6121	12.0596		0.940808	0.803144	0.946495	0.956821	0.951217
575	15.9828	12.877	18.4439	10.6392	12.0679		0.940274	0.799579	0.947227	0.959266	0.95187
576	15.9881	12.8915	18.4283	10.6324	12.0636		0.940585	0.800481	0.946427	0.958655	0.951531
577	15.9862	12.9038	18.403	10.6252	12.0345		0.940478	0.801241	0.945126	0.958005	0.949233
578	16.0231	12.9308	18.4047	10.5974	12.0349		0.942647	0.802921	0.945213	0.955498	0.949266
579	16.0099	12.9476	18.3584	10.5703	12.026		0.941868	0.803961	0.942838	0.953053	0.948569
580	15.985	12.9218	18.331	10.5558	12.024		0.940406	0.802363	0.941428	0.951746	0.948412
581	15.9496	12.8771	18.2823	10.5692	12.0263		0.938323	0.799586	0.938931	0.952953	0.94859
582	15.9443	12.8398	18.2877	10.5797	12.0139		0.93801	0.797268	0.939208	0.953896	0.947608
583	15.9505	12.851	18.2849	10.5573	12.0158		0.938374	0.797963	0.939064	0.951883	0.947758
584	15.9497	12.9103	18.2726	10.5352	12.0146		0.938326	0.801649	0.938433	0.949888	0.947671
585	15.9584	12.8553	18.2428	10.5343	11.9864		0.93884	0.798234	0.936899	0.949804	0.945443
586	15.9316	12.8905	18.2193	10.5313	11.9807		0.937264	0.800418	0.935695	0.949535	0.944991
587	15.9326	12.8424	18.211	10.527	11.9609		0.937323	0.797432	0.935267	0.949148	0.943433
588	15.9246	12.8718	18.1991	10.5178	11.9829		0.936854	0.799253	0.934657	0.948322	0.945167
589	15.9312	12.859	18.1911	10.5213	11.9821		0.937243	0.798464	0.934243	0.948635	0.945104
590	15.94	12.8573	18.2189	10.5148	11.9669		0.937758	0.798354	0.935671	0.948052	0.943907
591	15.9225	12.79	18.196	10.5189	11.9466		0.936731	0.794179	0.934499	0.948419	0.942302
592	15.9314	12.7841	18.1981	10.5093	11.9478		0.937254	0.793813	0.934603	0.947554	0.942402
593	15.9098	12.8101	18.1401	10.5192	11.9559		0.935981	0.795427	0.931624	0.94844	0.943035
594	15.9143	12.8088	18.1313	10.5087	11.9508		0.936247	0.795345	0.931176	0.947501	0.942635
595	15.8983	12.7465	18.1112	10.5123	11.9364		0.935304	0.791474	0.930141	0.94782	0.941496
596	15.8827	12.6763	18.1031	10.4958	11.9202		0.934386	0.787115	0.929726	0.946337	0.940223
597	15.8492	12.6909	18.0649	10.4666	11.9164		0.932417	0.788023	0.927764	0.943701	0.939922
598	15.8468	12.7171	18.072	10.4636	11.9155		0.932272	0.789652	0.92813	0.943434	0.939847
599	15.854	12.7339	18.0824	10.4683	11.9161		0.9327	0.790691	0.928663	0.943857	0.939899
600	15.8425	12.7794	18.1057	10.4649	11.9181		0.932019	0.793519	0.92986	0.943546	0.940055
601	15.8503	12.7777	18.0795	10.4335	11.9094		0.93248	0.793411	0.928511	0.940721	0.939367
602	15.8448	12.7642	18.0507	10.3836	11.8975		0.932155	0.792577	0.927033	0.93622	0.938431
603	15.8797	12.6933	18.0088	10.3667	11.8758		0.934211	0.788174	0.924884	0.934697	0.936721
604	15.8665	12.6393	18.0061	10.3533	11.8571		0.933436	0.784821	0.924742	0.93349	0.935248
605	15.8536	12.6826	17.9777	10.3636	11.8503		0.932673	0.787508	0.923288	0.934411	0.934706
606	15.8353	12.7305	17.9808	10.3399	11.8615		0.931597	0.790484	0.923446	0.932278	0.935592
607	15.8277	12.7949	17.98	10.3301	11.8568		0.93115	0.79448	0.923404	0.931392	0.935221
608	15.8316	12.7996	18.0049	10.3214	11.8724		0.931379	0.794774	0.924681	0.930608	0.936453
609	15.8062	12.7388	17.9908	10.3244	11.8532		0.929887	0.791	0.923956	0.930881	0.934936
610	15.8021	12.6662	17.9753	10.3301	11.8541		0.929648	0.786487	0.923164	0.931399	0.935004
611	15.7995	12.6604	17.9622	10.3111	11.8265		0.929489	0.786127	0.92249	0.929681	0.932833
612	15.8316	12.66	17.9724	10.3124	11.835		0.931383	0.786102	0.923013	0.929801	0.933502
613	15.8232	12.7085	17.9619	10.3052	11.8599		0.930884	0.789114	0.922472	0.929153	0.935467
614	15.8168	12.6359	17.9346	10.3165	11.8479		0.93051	0.784607	0.921073	0.930173	0.934516
615	15.8226	12.6397	17.9235	10.3083	11.8453		0.930851	0.784845	0.920504	0.929425	0.934314
616	15.8015	12.5662	17.882	10.2967	11.8126		0.929607	0.780283	0.918373	0.928385	0.931736
617	15.7908	12.6136	17.8941	10.2792	11.8116		0.928979	0.783225	0.918994	0.926805	0.931652
618	15.7643	12.6091	17.884	10.2768	11.8022		0.927419	0.782944	0.918472	0.926591	0.930913
619	15.782	12.6767	17.903	10.2671	11.8063		0.928465	0.787141	0.919447	0.925713	0.931234
620	15.7915	12.6504	17.8834	10.2643	11.8115		0.929021	0.785509	0.91844	0.925462	0.931645
621	15.7936	12.639	17.8722	10.2504	11.8003		0.929144	0.784801	0.917867	0.924209	0.930766
622	15.7833	12.6076	17.8508	10.2504	11.7859		0.928541	0.782851	0.916767	0.924205	0.92963
623	15.7749	12.6089	17.8433	10.2351	11.7772		0.928046	0.782929	0.916383	0.92283	0.928945
624	15.7811	12.6252	17.8346	10.2289	11.7773		0.928412	0.783946	0.915936	0.922273	0.928953
625	15.7944	12.6348	17.8267	10.2086	11.7783		0.929193	0.784543	0.915532	0.920444	0.929029
626	15.7884	12.6088	17.8122	10.2047	11.7713		0.928841	0.782925	0.914786	0.92009	0.92848
627	15.7822	12.5716	17.7897	10.1874	11.7671		0.928473	0.780613	0.91363	0.91853	0.928147
628	15.759	12.5703	17.7933	10.1859	11.7646		0.927109	0.780532	0.913815	0.918398	0.927951
629	15.7541	12.5935	17.8047	10.1822	11.7689		0.926821	0.781974	0.914399	0.918064	0.92829
630	15.7277	12.6457	17.8068	10.1925	11.7593		0.925266	0.785219	0.914509	0.918992	0.927526
631	15.7362	12.5735	17.7868	10.1965	11.7311		0.925769	0.780737	0.913479	0.919345	0.925308
632	15.7383	12.5733	17.764	10.1933	11.729		0.925889	0.780723	0.912312	0.919065	0.925139
633	15.7351	12.511	17.7713	10.1829	11.7306		0.925701	0.776853	0.912687	0.918119	0.925269
634	15.722	12.5352	17.7707	10.1823	11.7308		0.924932	0.778354	0.912652	0.918067	0.925282
635	15.7322	12.4843	17.7896	10.1737	11.7286		0.925533	0.775193	0.913626	0.91729	0.925112
636	15.74	12.5166	17.768	10.1687	11.7208		0.92599	0.777202	0.912518	0.916846	0.924493
637	15.7405	12.5489	17.7659	10.1507	11.7239		0.926019	0.779203	0.91241	0.915218	0.924739
638	15.7109	12.5342	17.7119	10.1646	11.6985		0.924279	0.778292	0.909633	0.916469	0.922731
639	15.7104	12.5632	17.723	10.1545	11.6779		0.924252	0.780097	0.910206	0.915565	0.92111
640	15.7189	12.5519	17.7116	10.1668	11.6793		0.924751	0.779395	0.909617	0.916675	0.921223
641	15.7211	12.597	17.7364	10.1277	11.687		0.924879	0.782194	0.910894	0.913144	0.921824
642	15.713	12.5231	17.7207	10.1347	11.7082		0.924401	0.777606	0.910088	0.91378	0.923501
643	15.7101	12.4581	17.7216	10.1244	11.7028		0.924231	0.77357	0.910132	0.912847	0.923073
644	15.691	12.4492	17.7006	10.1424	11.7245		0.923107	0.773016	0.909054	0.91447	0.924782
645	15.6858	12.4723	17.71	10.1323	11.7135		0.9228	0.774452	0.909535	0.913561	0.923915
646	15.6807	12.4895	17.6919	10.1153	11.7025		0.922501	0.775521	0.908607	0.912027	0.923053
647	15.6975	12.4702	17.6933	10.1042	11.6723		0.92349	0.774321	0.908682	0.911025	0.920671
648	15.7292	12.4598	17.6582	10.0987	11.6541		0.925358	0.773674	0.906879	0.910534	0.919235
649	15.7173	12.4314	17.6388	10.1116	11.6489		0.924656	0.771913	0.90588	0.911696	0.918822
650	15.7142	12.3727	17.6378	10.1065	11.6417		0.924471	0.768268	0.905831	0.911236	0.918253
651	15.6949	12.3253	17.6378	10.1059	11.6544		0.92334	0.76532	0.905828	0.91118	0.919259
652	15.7111	12.3897	17.6324	10.0884	11.6691		0.924289	0.76932	0.905553	0.9096	0.920413
653	15.7239	12.404	17.6205	10.0973	11.6689		0.925046	0.77021	0.904942	0.910402	0.920403
654	15.7216	12.4775	17.6228	10.0801	11.6515		0.924906	0.774774	0.905061	0.908851	0.919028
655	15.7157	12.4129	17.6308	10.0861	11.6327		0.924563	0.770764	0.90547	0.909392	0.917543
656	15.7074	12.4286	17.6021	10.081	11.6361		0.924074	0.771734	0.903998	0.908934	0.917815
657	15.7133	12.368	17.5901	10.0866	11.6332		0.924422	0.767976	0.903381	0.909439	0.917585
658	15.7075	12.4247	17.5878	10.0829	11.6317		0.924079	0.771494	0.903261	0.909104	0.917468
659	15.6899	12.435	17.6206	10.0747	11.6199		0.923044	0.772135	0.904946	0.90837	0.916534
660	15.6908	12.4665	17.6062	10.064	11.6195		0.9231	0.774093	0.904208	0.907407	0.916502
661	15.7068	12.3707	17.5743	10.049	11.6014		0.92404	0.768142	0.902566	0.906048	0.915077
662	15.7171	12.3296	17.5489	10.048	11.6043		0.924644	0.765588	0.901264	0.905961	0.915306
663	15.6902	12.3062	17.5365	10.0468	11.5999		0.923059	0.764135	0.900629	0.90585	0.91496
664	15.6624	12.3388	17.5303	10.058	11.5981		0.921425	0.766161	0.900311	0.906862	0.914816
665	15.6447	12.3398	17.5219	10.0561	11.5877		0.920387	0.766222	0.899879	0.906691	0.913998
666	15.679	12.3384	17.5291	10.0524	11.5817		0.922404	0.766133	0.900246	0.906354	0.913519
667	15.6869	12.3891	17.5342	10.0371	11.5911		0.922867	0.769283	0.900508	0.904978	0.914266
668	15.7173	12.3729	17.5121	10.0269	11.5997		0.924658	0.768278	0.899375	0.904058	0.914942
669	15.6912	12.3376	17.486	10.0266	11.5942		0.923122	0.766084	0.898035	0.904028	0.914504
670	15.6878	12.2922	17.4763	10.008	11.5761		0.922921	0.76327	0.897537	0.902353	0.913078
671	15.6609	12.319	17.4781	10.0023	11.5498		0.921336	0.764929	0.897628	0.901837	0.911005
672	15.6805	12.3451	17.4721	9.99857	11.553		0.922491	0.766549	0.897321	0.901503	0.911261
673	15.6896	12.3558	17.4529	10	11.5564		0.923025	0.767217	0.896334	0.901635	0.911523
674	15.6902	12.3053	17.4278	9.99025	11.5534		0.923065	0.76408	0.895044	0.900753	0.911287
675	15.6511	12.2915	17.4179	9.97601	11.5447		0.92076	0.763223	0.894537	0.899469	0.910603
676	15.6389	12.2748	17.4248	9.98537	11.5418		0.920041	0.762187	0.89489	0.900313	0.910373
677	15.6418	12.3424	17.4252	9.98131	11.5413		0.920215	0.766382	0.89491	0.899946	0.910333
678	15.6585	12.3339	17.4466	9.97964	11.531		0.921199	0.765853	0.896009	0.899796	0.909522
679	15.6182	12.2973	17.4263	9.97013	11.5258		0.918829	0.763581	0.894966	0.898939	0.909109
680	15.5961	12.277	17.4373	9.96915	11.523		0.917527	0.76232	0.895532	0.89885	0.908891
681	15.5895	12.2218	17.4015	9.97439	11.5201		0.91714	0.758897	0.893695	0.899323	0.908663
682	15.6148	12.2221	17.402	9.9785	11.5263		0.918628	0.758911	0.893721	0.899693	0.909153
683	15.6223	12.1826	17.3668	9.9761	11.5239		0.919067	0.756461	0.891914	0.899477	0.908959
684	15.6284	12.2336	17.3604	9.97162	11.524		0.919427	0.759626	0.891583	0.899073	0.908969
685	15.6129	12.2829	17.3488	9.96119	11.519		0.918513	0.762692	0.890987	0.898133	0.908578
686	15.6179	12.3072	17.3763	9.94962	11.5064		0.91881	0.764201	0.892398	0.897089	0.907579
687	15.5937	12.257	17.3793	9.95518	11.5045		0.917383	0.761084	0.892553	0.897591	0.907436
688	15.5894	12.2515	17.3792	9.93265	11.4993		0.917133	0.760739	0.892549	0.895559	0.907025
689	15.5834	12.2257	17.3487	9.93045	11.5124		0.91678	0.759139	0.890979	0.895361	0.908058
690	15.5941	12.2305	17.3258	9.92077	11.5157		0.917405	0.759434	0.889805	0.894489	0.908313
691	15.5754	12.1726	17.3051	9.9323	11.501		0.916311	0.755838	0.88874	0.895528	0.907155
692	15.5946	12.2003	17.3226	9.92134	11.4851		0.91744	0.75756	0.889641	0.89454	0.905903
693	15.585	12.2058	17.3312	9.91671	11.4764		0.916873	0.757902	0.890084	0.894122	0.905218
694	15.6317	12.2391	17.3299	9.90937	11.4811		0.919623	0.759968	0.890015	0.89346	0.905591
695	15.5824	12.2465	17.2975	9.92596	11.4864		0.91672	0.760427	0.888351	0.894956	0.906008
696	15.5629	12.3024	17.2942	9.90761	11.483		0.915575	0.763903	0.888184	0.893302	0.905737
697	15.5349	12.2686	17.2738	9.91164	11.4809		0.913927	0.761799	0.887136	0.893665	0.905574
698	15.5492	12.2104	17.2733	9.88834	11.4594		0.914769	0.758187	0.887109	0.891564	0.903878
699	15.5948	12.1413	17.2404	9.89934	11.4502		0.917451	0.753896	0.88542	0.892556	0.903147
700	15.6013	12.1055	17.2397	9.8814	11.4424		0.917833	0.751675	0.885385	0.890939	0.902536
701	15.6018	12.093	17.2058	9.89245	11.4458		0.917862	0.7509	0.883641	0.891935	0.902803
702	15.5901	12.1289	17.2216	9.8773	11.447		0.917174	0.753126	0.884455	0.890569	0.902899
703	15.596	12.1615	17.2239	9.88548	11.4489		0.917522	0.75515	0.884571	0.891306	0.903044
704	15.6082	12.2063	17.2293	9.87497	11.467		0.918238	0.757933	0.884851	0.890358	0.904478
705	15.607	12.2205	17.2206	9.87406	11.4639		0.918169	0.758813	0.884404	0.890277	0.904231
706	15.598	12.1787	17.2205	9.87373	11.4502		0.917639	0.756217	0.884398	0.890247	0.90315
707	15.5952	12.1769	17.2359	9.87782	11.4418		0.917473	0.756105	0.885191	0.890616	0.902483
708	15.5601	12.1031	17.217	9.87677	11.4278		0.915409	0.751523	0.884216	0.890521	0.901383
709	15.5701	12.1489	17.1919	9.85451	11.4306		0.915994	0.754369	0.882931	0.888514	0.9016
710	15.5502	12.085	17.1706	9.843	11.4105		0.914823	0.7504	0.881835	0.887476	0.900015
711	15.5686	12.1284	17.167	9.82181	11.4102		0.91591	0.753094	0.881652	0.885566	0.899994
712	15.5373	12.1045	17.1527	9.84035	11.4026		0.914064	0.751612	0.880917	0.887238	0.899395
713	15.5524	12.1461	17.1482	9.84503	11.4141		0.914954	0.754194	0.880685	0.88766	0.900303
714	15.5543	12.1362	17.1248	9.86554	11.4276		0.915068	0.753581	0.879482	0.889509	0.901367
715	15.5519	12.1875	17.1423	9.85288	11.4349		0.914925	0.756766	0.88038	0.888367	0.901946
716	15.5222	12.1785	17.1173	9.8324	11.4332		0.91318	0.756206	0.879099	0.88652	0.901806
717	15.5105	12.1725	17.1298	9.83557	11.4249		0.912489	0.755835	0.879739	0.886807	0.901151
718	15.5039	12.1007	17.1172	9.82387	11.4076		0.912101	0.751378	0.879091	0.885752	0.899788
719	15.4938	12.068	17.1058	9.83313	11.3902		0.911508	0.749347	0.87851	0.886587	0.898415
720	15.4818	12.0205	17.0917	9.81758	11.3763		0.910799	0.746398	0.877783	0.885185	0.897323
721	15.5014	12.0058	17.0839	9.82129	11.3692		0.911956	0.745482	0.877383	0.885519	0.896758
722	15.4955	11.9793	17.12	9.80916	11.367		0.911606	0.743836	0.879235	0.884425	0.896588
723	15.4876	12.0322	17.1155	9.80386	11.3725		0.911141	0.747124	0.879005	0.883947	0.897017
724	15.4698	12.0627	17.1188	9.79723	11.3827		0.910094	0.749019	0.879176	0.88335	0.897826
725	15.5005	12.0809	17.07	9.80212	11.3893		0.911901	0.750144	0.876667	0.883791	0.898348
726	15.4967	12.0593	17.0641	9.79598	11.3642		0.911678	0.748806	0.876365	0.883236	0.896364
727	15.474	12.0731	17.0738	9.79112	11.3577		0.910345	0.749665	0.876863	0.882799	0.895851
728	15.4609	12.065	17.0943	9.79088	11.3546		0.90957	0.749158	0.877917	0.882777	0.89561
729	15.4616	12.061	17.0873	9.78261	11.367		0.909611	0.748913	0.877555	0.882031	0.896585
730	15.4652	12.0473	17.0709	9.77378	11.3531		0.909827	0.748062	0.876717	0.881235	0.89549
731	15.4534	12.0675	17.0649	9.76795	11.3444		0.909129	0.749314	0.876405	0.880709	0.894808
732	15.428	12.0244	17.0739	9.77537	11.347		0.907636	0.746636	0.876868	0.881378	0.895011
733	15.4295	11.9824	17.0327	9.78409	11.356		0.907723	0.744032	0.874753	0.882165	0.895722
734	15.4323	11.9694	17.0089	9.7805	11.3538		0.907888	0.743225	0.87353	0.881841	0.895547
735	15.4538	11.9663	16.9877	9.78438	11.3391		0.909155	0.743029	0.872442	0.882191	0.894383
736	15.4157	12.0013	16.9802	9.76691	11.3277		0.906912	0.745202	0.872059	0.880615	0.893489
737	15.4096	11.985	16.9794	9.76185	11.3185		0.906557	0.744189	0.872014	0.880159	0.892758
738	15.3962	11.9825	16.9868	9.74971	11.3177		0.905766	0.744035	0.872397	0.879065	0.892701
739	15.4249	11.9731	17.0031	9.75798	11.3242		0.907454	0.743452	0.873233	0.879811	0.893208
740	15.4159	12.0002	17.0312	9.75328	11.3332		0.906922	0.745133	0.874676	0.879387	0.893924
741	15.4273	12.0186	17.0128	9.75601	11.3346		0.907598	0.74628	0.873731	0.879633	0.894029
742	15.4281	11.9871	16.9825	9.75042	11.3345		0.907645	0.74432	0.872176	0.879129	0.894022
743	15.4198	11.963	16.9258	9.75056	11.324		0.907152	0.742828	0.869264	0.879141	0.893197
744	15.3791	11.9361	16.9278	9.74879	11.327		0.904758	0.741155	0.869368	0.878982	0.893429
745	15.3849	11.9774	16.9579	9.74193	11.3213		0.905104	0.743719	0.87091	0.878364	0.892986
746	15.3755	12.0091	16.9823	9.7173	11.3258		0.904546	0.745688	0.872163	0.876143	0.893339
747	15.3807	12.043	16.9527	9.70057	11.325		0.904856	0.747792	0.870646	0.874635	0.893274
748	15.3483	11.9583	16.9451	9.71089	11.3074		0.902948	0.742533	0.870254	0.875565	0.891883
749	15.3505	11.9564	16.9464	9.72098	11.2962		0.903075	0.742417	0.87032	0.876475	0.891002
750	15.3644	11.9828	16.9662	9.71172	11.2855		0.903894	0.744056	0.871338	0.87564	0.890157
751	15.3904	12.0092	16.9237	9.69221	11.2863		0.905425	0.745691	0.869155	0.87388	0.890223
752	15.4096	11.9462	16.9008	9.70065	11.2768		0.906553	0.74178	0.867977	0.874641	0.889474
753	15.363	11.8858	16.8838	9.70177	11.2604		0.903811	0.738034	0.867107	0.874742	0.888176
754	15.3294	11.9456	16.8932	9.70944	11.2611		0.901836	0.741745	0.867587	0.875434	0.888238
755	15.3317	12.0057	16.9087	9.69616	11.2746		0.901972	0.745477	0.868383	0.874237	0.8893
756	15.3474	12.0355	16.9316	9.70144	11.2827		0.902896	0.747328	0.869559	0.874713	0.889939
757	15.3682	12.0144	16.9435	9.69585	11.2868		0.90412	0.746019	0.870172	0.874209	0.890264
758	15.3545	11.9305	16.9129	9.70421	11.2658		0.903314	0.740808	0.868599	0.874962	0.888602
759	15.3757	11.908	16.895	9.68959	11.2658		0.90456	0.739411	0.86768	0.873644	0.888607
760	15.3525	11.8593	16.8419	9.68908	11.2475		0.903195	0.73639	0.864956	0.873598	0.88716
761	15.3298	11.8594	16.8224	9.67843	11.2433		0.901859	0.736392	0.863955	0.872638	0.886832
762	15.3342	11.8276	16.8091	9.6887	11.2367		0.902118	0.73442	0.86327	0.873564	0.88631
763	15.3323	11.8331	16.8251	9.67514	11.2274		0.902005	0.734762	0.864094	0.872342	0.885576
764	15.3109	11.8287	16.8176	9.67174	11.2258		0.900746	0.734488	0.863707	0.872035	0.885451
765	15.2822	11.8413	16.8251	9.68016	11.2266		0.899059	0.735267	0.864089	0.872794	0.885511
766	15.2865	11.9119	16.8647	9.69255	11.2434		0.899314	0.739652	0.866123	0.873911	0.886842
767	15.3152	11.9352	16.8586	9.69292	11.2586		0.901001	0.741102	0.865814	0.873945	0.88804
768	15.3313	11.9464	16.8426	9.66159	11.2559		0.901945	0.741793	0.864991	0.871119	0.887826
769	15.3457	11.8786	16.7874	9.65314	11.249		0.902797	0.737584	0.862156	0.870358	0.887278
770	15.3416	11.8937	16.7897	9.64352	11.2423		0.902553	0.73852	0.862274	0.869491	0.886755
771	15.3257	11.8558	16.7825	9.66147	11.2433		0.90162	0.73617	0.861901	0.871109	0.886826
772	15.3221	11.8402	16.778	9.66194	11.2349		0.901405	0.7352	0.86167	0.871151	0.886171
773	15.3188	11.8215	16.7956	9.67466	11.2291		0.901215	0.734039	0.862574	0.872298	0.885711
774	15.3294	11.8409	16.7708	9.66936	11.2232		0.901835	0.735242	0.861302	0.87182	0.885246
775	15.2979	11.8513	16.7744	9.6572	11.2214		0.899983	0.73589	0.861488	0.870724	0.885099
776	15.3068	11.8337	16.7484	9.64214	11.2206		0.900508	0.7348	0.86015	0.869366	0.88504
777	15.2859	11.8435	16.7603	9.63346	11.2106		0.899279	0.735405	0.860765	0.868583	0.884247
778	15.308	11.8429	16.7735	9.63745	11.2217		0.900577	0.735369	0.861442	0.868943	0.885125
779	15.2893	11.8827	16.7777	9.632	11.2142		0.899476	0.737838	0.861656	0.868452	0.884538
780	15.3103	11.8812	16.7829	9.63384	11.2119		0.90071	0.737746	0.861925	0.868618	0.884355
781	15.3097	11.869	16.7663	9.63464	11.2082		0.900677	0.736988	0.861069	0.86869	0.884063
782	15.3127	11.8299	16.7634	9.63507	11.208		0.900852	0.734558	0.860922	0.868729	0.884044
783	15.3038	11.803	16.7367	9.64766	11.2166		0.900329	0.732892	0.85955	0.869864	0.88472
784	15.3147	11.8095	16.7206	9.6459	11.2009		0.900971	0.733296	0.858723	0.869705	0.883488
785	15.3172	11.794	16.7203	9.6468	11.1891		0.901121	0.732332	0.858708	0.869786	0.882556
786	15.3319	11.8142	16.7543	9.62074	11.1998		0.901985	0.733587	0.860455	0.867436	0.883395
787	15.3207	11.8147	16.7558	9.61011	11.2164		0.901322	0.733614	0.860534	0.866478	0.884705
788	15.317	11.851	16.7547	9.6034	11.2325		0.901108	0.735868	0.860478	0.865873	0.88598
789	15.3024	11.84	16.7238	9.60817	11.2176		0.900246	0.735189	0.858886	0.866303	0.884804
790	15.2806	11.8163	16.7263	9.60486	11.2007		0.898964	0.733716	0.859017	0.866005	0.883466
791	15.2793	11.8162	16.7043	9.60432	11.2046		0.898887	0.733712	0.857888	0.865956	0.883776
792	15.2603	11.8015	16.6947	9.60992	11.2217		0.897771	0.732795	0.857392	0.866461	0.885127
793	15.265	11.7731	16.6943	9.61166	11.2142		0.898046	0.731034	0.857375	0.866618	0.884536
794	15.2586	11.768	16.6778	9.60254	11.1819		0.897669	0.73072	0.856525	0.865796	0.88199
795	15.277	11.7729	16.6594	9.58295	11.1493		0.898751	0.73102	0.855579	0.864029	0.879413
796	15.262	11.8271	16.6671	9.57568	11.1562		0.897868	0.734384	0.855974	0.863374	0.879959
797	15.254	11.8223	16.6754	9.57248	11.1609		0.897398	0.734089	0.856404	0.863086	0.880334
798	15.235	11.8485	16.6826	9.57816	11.1607		0.896282	0.735714	0.856773	0.863598	0.880314
799	15.2468	11.8079	16.6591	9.5817	11.1662		0.896975	0.733194	0.855567	0.863916	0.880751
800	15.2608	11.775	16.651	9.5858	11.1692		0.8978	0.731154	0.855149	0.864287	0.880983
801	15.2487	11.7353	16.6373	9.58651	11.1829		0.897086	0.728689	0.854445	0.864351	0.882066
802	15.2569	11.7227	16.6473	9.58869	11.1754		0.897572	0.727901	0.85496	0.864547	0.881473
803	15.252	11.7461	16.6317	9.59915	11.1825		0.89728	0.729358	0.854158	0.86549	0.882037
804	15.281	11.7466	16.6211	9.59177	11.1665		0.898987	0.72939	0.853614	0.864824	0.880775
805	15.2961	11.7973	16.6023	9.57938	11.1588		0.899879	0.73254	0.852647	0.863707	0.880161
806	15.2895	11.8047	16.6135	9.57662	11.1642		0.89949	0.732997	0.853221	0.863459	0.880588
807	15.2655	11.7965	16.6316	9.57544	11.1585		0.898075	0.73249	0.854153	0.863352	0.88014
808	15.2374	11.8079	16.6307	9.5809	11.1592		0.896425	0.733194	0.854109	0.863845	0.880195
809	15.2234	11.7734	16.6158	9.56857	11.1313		0.895598	0.731055	0.85334	0.862733	0.877999
810	15.2483	11.8056	16.6042	9.57485	11.1327		0.897065	0.733053	0.852747	0.863299	0.878109
811	15.2204	11.7905	16.6081	9.58232	11.1219		0.895424	0.732114	0.852947	0.863973	0.877256
812	15.226	11.7815	16.614	9.58594	11.1278		0.895751	0.731557	0.853249	0.864299	0.877718
813	15.2294	11.7713	16.6064	9.57098	11.112		0.895954	0.730921	0.852857	0.86295	0.876477
814	15.2471	11.7637	16.6204	9.56938	11.1183		0.896994	0.730449	0.853578	0.862806	0.876967
815	15.2425	11.7854	16.6339	9.56146	11.1175		0.896726	0.731798	0.854269	0.862092	0.876909
816	15.208	11.7948	16.6554	9.5781	11.1363		0.894693	0.732383	0.855374	0.863592	0.878387
817	15.2299	11.7925	16.6478	9.56339	11.1302		0.895981	0.73224	0.854986	0.862266	0.877907
818	15.2214	11.7672	16.6249	9.57083	11.1266		0.895485	0.730666	0.853808	0.862937	0.877622
819	15.232	11.7424	16.5909	9.568	11.1351		0.896109	0.729127	0.852062	0.862681	0.878292
820	15.2049	11.711	16.5765	9.56457	11.1387		0.894511	0.727177	0.851324	0.862372	0.878582
821	15.2108	11.7275	16.5881	9.55125	11.1306		0.894856	0.728202	0.851919	0.861172	0.877937
822	15.2016	11.703	16.5885	9.53756	11.1082		0.894319	0.726682	0.851942	0.859937	0.87617
823	15.2054	11.7127	16.5749	9.53349	11.098		0.89454	0.727286	0.851239	0.85957	0.875372
824	15.2117	11.6895	16.5824	9.55723	11.1099		0.894911	0.725843	0.851629	0.86171	0.876305
825	15.2118	11.6878	16.5967	9.56894	11.1024		0.894918	0.725739	0.852361	0.862766	0.875718
826	15.2224	11.6855	16.5889	9.57442	11.1041		0.895543	0.725598	0.851959	0.86326	0.87585
827	15.2118	11.7017	16.5529	9.55946	11.0967		0.894919	0.726599	0.850112	0.861911	0.875269
828	15.2154	11.7187	16.5427	9.55552	11.1062		0.89513	0.727656	0.849589	0.861556	0.876017
829	15.1983	11.7154	16.5359	9.54876	11.0991		0.894122	0.727454	0.849241	0.860947	0.875455
830	15.2071	11.7032	16.5594	9.53369	11.0923		0.894642	0.726693	0.850445	0.859588	0.874923
831	15.2026	11.6861	16.5719	9.53397	11.0862		0.894378	0.725632	0.851086	0.859613	0.87444
832	15.2026	11.6891	16.5643	9.5395	11.0911		0.894379	0.725817	0.850696	0.860112	0.874824
833	15.2072	11.7039	16.5622	9.54747	11.0975		0.894648	0.726737	0.850591	0.86083	0.875332
834	15.2138	11.7057	16.5412	9.53309	11.0906		0.895034	0.726851	0.849508	0.859534	0.874788
835	15.2306	11.6815	16.5551	9.53508	11.0833		0.896024	0.725343	0.850227	0.859713	0.874207
836	15.2192	11.6728	16.5373	9.52964	11.0785		0.895352	0.724805	0.849309	0.859223	0.873833
837	15.2196	11.6719	16.5326	9.53364	11.0755		0.895375	0.72475	0.849068	0.859584	0.873591
838	15.206	11.6822	16.5163	9.54163	11.0838		0.894574	0.725387	0.848232	0.860304	0.874246
839	15.2401	11.6707	16.5178	9.54324	11.0798		0.896582	0.724673	0.848311	0.860449	0.873934
840	15.2106	11.6935	16.5283	9.54863	11.0774		0.89485	0.726092	0.848846	0.860935	0.873747
841	15.2029	11.6853	16.5384	9.53162	11.0633		0.894395	0.725581	0.849368	0.859401	0.87263
842	15.1693	11.7066	16.5196	9.52661	11.0568		0.892415	0.726907	0.848402	0.85895	0.872116
843	15.1792	11.6648	16.4872	9.529	11.0698		0.892998	0.724307	0.84674	0.859165	0.873147
844	15.2042	11.6414	16.4981	9.52958	11.0548		0.894468	0.722856	0.847299	0.859217	0.871961
845	15.1963	11.6162	16.5113	9.53353	11.0571		0.894004	0.721293	0.847974	0.859574	0.872144
846	15.2	11.6109	16.5326	9.51561	11.0462		0.894226	0.720962	0.849068	0.857958	0.871281
847	15.1796	11.6333	16.5145	9.51386	11.0628		0.893026	0.72235	0.848137	0.8578	0.872593
848	15.1805	11.6322	16.529	9.50576	11.0542		0.893073	0.722284	0.848886	0.85707	0.871914
849	15.1869	11.6564	16.5148	9.51573	11.0493		0.893452	0.723785	0.848153	0.857969	0.871526
850	15.1908	11.6668	16.5178	9.51696	11.0443		0.89368	0.724431	0.848308	0.858079	0.87113
851	15.1744	11.6629	16.5031	9.52746	11.0534		0.892718	0.724192	0.847552	0.859026	0.871855
852	15.1911	11.6326	16.5012	9.53359	11.0606		0.893698	0.72231	0.847458	0.859579	0.872422
853	15.1858	11.6268	16.5039	9.54374	11.0706		0.893389	0.721953	0.847594	0.860494	0.873209
854	15.1698	11.6278	16.5165	9.54161	11.0833		0.892445	0.72201	0.848242	0.860302	0.874209
855	15.1402	11.6518	16.5264	9.53885	11.0781		0.890707	0.7235	0.848751	0.860053	0.873796
856	15.1375	11.6164	16.4986	9.53545	11.0591		0.890546	0.721302	0.847321	0.859746	0.872299
857	15.1935	11.6015	16.4698	9.53361	11.0554		0.893841	0.720378	0.845842	0.859581	0.872012
858	15.2054	11.5889	16.4845	9.53473	11.0663		0.894544	0.719595	0.846601	0.859682	0.872865
859	15.2267	11.6114	16.4934	9.52229	11.0735		0.895795	0.720995	0.847055	0.85856	0.873439
860	15.2135	11.618	16.5146	9.52064	11.0582		0.895017	0.721406	0.848142	0.858411	0.872229
861	15.2024	11.5859	16.4871	9.50719	11.0294		0.894367	0.71941	0.846733	0.857198	0.86996
862	15.1896	11.5898	16.5015	9.51151	11.0288		0.893611	0.719651	0.847472	0.857588	0.869912
863	15.181	11.6001	16.4799	9.50525	11.029		0.893108	0.72029	0.84636	0.857023	0.869924
864	15.1886	11.6211	16.4894	9.50642	11.0464		0.893552	0.721593	0.846849	0.857129	0.871301
865	15.1997	11.5847	16.4741	9.5042	11.0451		0.894204	0.719337	0.846067	0.856929	0.871194
866	15.1993	11.5706	16.4964	9.50313	11.0362		0.894182	0.718457	0.847211	0.856833	0.870496
867	15.2016	11.5579	16.5021	9.49027	11.0247		0.894316	0.71767	0.847501	0.855673	0.869585
868	15.2099	11.5796	16.4956	9.48492	11.0117		0.894804	0.719021	0.847169	0.85519	0.868566
869	15.2011	11.564	16.4875	9.49389	10.9974		0.894286	0.718049	0.846755	0.855999	0.867432
870	15.1973	11.5676	16.4661	9.51358	11.004		0.894063	0.718273	0.845656	0.857774	0.867953
871	15.1709	11.5598	16.4883	9.51304	11.0132		0.892512	0.717789	0.846795	0.857726	0.868681
872	15.1725	11.5848	16.4919	9.49827	11.023		0.892605	0.719343	0.846978	0.856394	0.869457
873	15.1998	11.5971	16.5166	9.48069	11.0118		0.894214	0.720107	0.848246	0.854809	0.868573
874	15.1815	11.5741	16.4826	9.48317	11.0061		0.893133	0.718678	0.846499	0.855033	0.868117
875	15.1989	11.5537	16.458	9.49084	11.0079		0.894156	0.71741	0.845236	0.855724	0.86826
876	15.154	11.5492	16.4488	9.50457	11.0078		0.89152	0.717131	0.844765	0.856963	0.868253
877	15.1832	11.5596	16.4728	9.5006	11.0092		0.893234	0.717776	0.845999	0.856604	0.868367
878	15.1493	11.5584	16.4733	9.50175	10.9996		0.89124	0.717701	0.846024	0.856708	0.867609
879	15.1538	11.5582	16.4723	9.49536	11.002		0.891504	0.717689	0.845971	0.856132	0.867794
880	15.1414	11.5602	16.4892	9.49256	10.9893		0.890778	0.717812	0.84684	0.855879	0.866792
881	15.1391	11.5501	16.4941	9.4837	10.9922		0.89064	0.71719	0.847094	0.855081	0.867027
882	15.1718	11.5289	16.4788	9.48212	10.9861		0.892563	0.715868	0.846308	0.854938	0.86654
883	15.1746	11.5318	16.4449	9.48079	10.9965		0.892727	0.716052	0.844566	0.854818	0.867361
884	15.1866	11.5559	16.4497	9.47534	11.0004		0.893433	0.717548	0.844812	0.854327	0.867671
885	15.1545	11.5637	16.4693	9.47252	11.0002		0.891546	0.718033	0.845818	0.854073	0.867657
886	15.1355	11.5988	16.4722	9.48318	10.9964		0.890428	0.72021	0.845967	0.855034	0.867352
887	15.1232	11.5625	16.4748	9.49176	10.9841		0.889705	0.717957	0.846103	0.855807	0.866382
888	15.1267	11.5511	16.4778	9.49759	10.9755		0.889908	0.717252	0.846255	0.856333	0.865705
889	15.1224	11.542	16.4609	9.49382	10.9794		0.889661	0.716683	0.845386	0.855993	0.866013
890	15.1308	11.603	16.4453	9.48916	10.9835		0.89015	0.720469	0.844585	0.855573	0.866338
891	15.1496	11.6366	16.4404	9.48057	10.9863		0.891257	0.722557	0.844334	0.854798	0.866561
892	15.1456	11.6092	16.4565	9.47936	10.9709		0.891026	0.720858	0.845161	0.854689	0.865345
893	15.139	11.5494	16.449	9.48111	10.9759		0.890637	0.717144	0.844776	0.854848	0.86574
894	15.1206	11.5353	16.4253	9.4917	10.9835		0.88955	0.716271	0.843556	0.855802	0.866338
895	15.1297	11.5113	16.4086	9.48251	10.9812		0.890089	0.714779	0.842701	0.854973	0.866159
896	15.129	11.5189	16.4301	9.48969	10.9784		0.890048	0.715252	0.843807	0.855621	0.865935
897	15.1241	11.5082	16.4137	9.4839	10.9622		0.889755	0.714582	0.842963	0.855099	0.86466
898	15.1265	11.5089	16.4224	9.48754	10.9731		0.889899	0.714627	0.843408	0.855427	0.865516
899	15.1246	11.4975	16.3857	9.48822	10.9534		0.889789	0.713919	0.841526	0.855488	0.863962
900	15.1227	11.4861	16.3491	9.48889	10.9337		0.889678	0.713211	0.839643	0.855549	0.862407

## Sheet: 5% 30s
	ThT fluorescence						Normalized data
time, min	1 repeat	2 repeat	3 repeat	4 repeat	5 repeat		1 repeat	2 repeat	3 repeat	4 repeat	5 repeat
1	0.72821	0.753194	0.788126	0.689199	0.659493		0.0263577	0.0268485	0.0197052	0.0159708	0.0402556
2	0.743625	0.795298	0.809592	0.779663	0.774722		0.0269156	0.0283493	0.0202419	0.0180671	0.0472892
3	0.75904	0.837402	0.831058	0.870127	0.889952		0.0274736	0.0298501	0.0207786	0.0201635	0.0543229
4	0.770731	0.870494	0.929313	1.01531	0.965596		0.0278967	0.0310297	0.0232353	0.0235278	0.0589402
5	0.753578	0.915528	1.0212	1.18627	1.13931		0.0272759	0.032635	0.0255327	0.0274895	0.069544
6	0.74745	0.92391	1.11624	1.30799	1.24369		0.0270541	0.0329338	0.027909	0.0303101	0.0759153
7	0.747627	0.950012	1.1364	1.3909	1.43954		0.0270605	0.0338642	0.0284129	0.0322314	0.0878702
8	0.768721	0.985326	1.16549	1.45523	1.46641		0.027824	0.035123	0.0291403	0.033722	0.08951
9	0.791274	1.0175	1.19781	1.51826	1.54067		0.0286403	0.0362698	0.0299483	0.0351826	0.0940429
10	0.813662	1.04493	1.23908	1.56615	1.56077		0.0294506	0.0372477	0.0309803	0.0362924	0.0952696
11	0.835008	1.12579	1.29242	1.63444	1.53656		0.0302233	0.0401299	0.032314	0.0378749	0.0937921
12	0.856444	1.20268	1.35554	1.69129	1.47615		0.0309992	0.042871	0.033892	0.0391923	0.0901044
13	0.876299	1.2811	1.39193	1.75784	1.38214		0.0317178	0.0456663	0.034802	0.0407345	0.0843662
14	0.897789	1.28736	1.44249	1.82517	1.40766		0.0324956	0.0458893	0.036066	0.0422947	0.0859236
15	0.915475	1.31249	1.48469	1.78311	1.43111		0.0331358	0.046785	0.0371211	0.04132	0.0873551
16	0.93812	1.33216	1.54147	1.72216	1.48245		0.0339554	0.0474865	0.0385408	0.0399075	0.0904893
17	0.949252	1.3559	1.5776	1.64923	1.50529		0.0343584	0.0483325	0.0394442	0.0382176	0.0918833
18	0.96376	1.38013	1.61226	1.68232	1.53681		0.0348835	0.0491962	0.0403107	0.0389844	0.0938073
19	0.981367	1.40691	1.65364	1.72005	1.57054		0.0355208	0.0501511	0.0413454	0.0398588	0.095866
20	1.00808	1.44474	1.70163	1.76521	1.64168		0.0364876	0.0514995	0.0425453	0.0409052	0.100208
21	1.03319	1.47294	1.74541	1.80941	1.68136		0.0373966	0.0525046	0.0436398	0.0419295	0.102631
22	1.04482	1.50193	1.77887	1.84911	1.72343		0.0378175	0.053538	0.0444765	0.0428495	0.105198
23	1.05715	1.53102	1.80878	1.88312	1.74738		0.0382639	0.0545751	0.0452241	0.0436376	0.106661
24	1.07186	1.56459	1.85326	1.91825	1.7899		0.0387961	0.0557716	0.0463363	0.0444517	0.109256
25	1.09061	1.59575	1.89771	1.95813	1.83411		0.0394747	0.0568822	0.0474479	0.0453756	0.111955
26	1.1094	1.61514	1.93534	1.99979	1.87574		0.0401551	0.0575735	0.0483887	0.0463412	0.114495
27	1.12219	1.63956	1.96193	2.04402	1.91514		0.040618	0.0584439	0.0490535	0.047366	0.116901
28	1.13603	1.66479	1.9887	2.08329	1.95316		0.0411188	0.0593433	0.0497228	0.0482761	0.119221
29	1.14003	1.69437	2.0197	2.11447	1.99017		0.0412637	0.0603977	0.0504978	0.0489986	0.121481
30	1.15898	1.72409	2.05083	2.14573	2.02716		0.0419496	0.061457	0.0512761	0.0497229	0.123738
31	1.17486	1.74379	2.08671	2.17806	2.06133		0.0425244	0.0621592	0.0521732	0.0504722	0.125824
32	1.19475	1.76112	2.11795	2.21385	2.0928		0.0432443	0.0627769	0.0529544	0.0513014	0.127745
33	1.20479	1.77728	2.15077	2.24687	2.12746		0.0436076	0.0633532	0.053775	0.0520668	0.129861
34	1.22193	1.80679	2.17684	2.27757	2.14739		0.044228	0.0644051	0.0544268	0.0527782	0.131077
35	1.2396	1.83571	2.21052	2.31288	2.16636		0.0448676	0.065436	0.0552689	0.0535963	0.132235
36	1.25794	1.86201	2.24908	2.34654	2.19484		0.0455315	0.0663736	0.056233	0.0543763	0.133974
37	1.26244	1.8837	2.26628	2.3758	2.22259		0.0456944	0.0671465	0.0566629	0.0550545	0.135667
38	1.27922	1.92489	2.29647	2.40126	2.26317		0.0463017	0.0686149	0.0574178	0.0556444	0.138145
39	1.28912	1.94911	2.3146	2.42802	2.29352		0.0466598	0.0694782	0.057871	0.0562646	0.139997
40	1.30603	1.97281	2.35058	2.45827	2.33821		0.047272	0.0703228	0.0587706	0.0569654	0.142725
41	1.32027	1.96738	2.37772	2.48918	2.37617		0.0477876	0.0701295	0.0594492	0.0576817	0.145042
42	1.33435	1.97724	2.42167	2.51923	2.42458		0.0482971	0.070481	0.0605482	0.058378	0.147997
43	1.3403	1.99165	2.45105	2.55668	2.46493		0.0485126	0.0709948	0.0612828	0.0592459	0.15046
44	1.35032	2.01666	2.47406	2.58832	2.50346		0.0488752	0.071886	0.061858	0.059979	0.152812
45	1.36041	2.04771	2.48161	2.61903	2.53693		0.0492402	0.0729931	0.0620467	0.0606908	0.154855
46	1.38522	2.08346	2.51826	2.64373	2.58835		0.0501383	0.0742672	0.0629631	0.0612631	0.157994
47	1.39269	2.11542	2.5492	2.66276	2.62961		0.0504088	0.0754067	0.0637367	0.0617041	0.160512
48	1.40526	2.13723	2.58377	2.67877	2.6554		0.0508638	0.076184	0.0646011	0.0620752	0.162086
49	1.4167	2.14939	2.60401	2.69613	2.67236		0.0512776	0.0766174	0.0651072	0.0624774	0.163121
50	1.4385	2.16447	2.69744	2.7243	2.69644		0.0520669	0.077155	0.0674432	0.0631302	0.164591
51	1.45976	2.19278	2.77562	2.77374	2.72984		0.0528361	0.0781642	0.0693979	0.0642758	0.16663
52	1.48328	2.22216	2.84775	2.85849	2.76588		0.0536875	0.0792113	0.0712013	0.0662397	0.16883
53	1.49563	2.22224	2.79933	3.01029	2.74387		0.0541347	0.0792143	0.0699905	0.0697574	0.167486
54	1.49755	2.20486	2.76407	3.14598	2.45459		0.0542042	0.0785948	0.0691091	0.0729019	0.149829
55	1.49403	2.18587	2.73236	3.24756	2.14338		0.0540768	0.0779179	0.0683161	0.0752557	0.130832
56	1.49344	2.19653	2.75807	3.27931	1.88459		0.0540554	0.0782977	0.0689589	0.0759914	0.115036
57	1.51327	2.21135	2.79066	3.3142	1.87701		0.054773	0.078826	0.0697739	0.0768	0.114573
58	1.52426	2.2316	2.81846	3.34788	1.88074		0.0551709	0.079548	0.070469	0.0775805	0.114801
59	1.54566	2.25426	2.84765	3.3852	1.88623		0.0559455	0.0803557	0.0711986	0.0784452	0.115136
60	1.54949	2.28278	2.86596	3.41575	1.90897		0.0560842	0.0813721	0.0716564	0.0791533	0.116524
61	1.56654	2.30107	2.89221	3.40431	1.92879		0.0567012	0.0820242	0.0723129	0.0788881	0.117734
62	1.5802	2.31948	2.91428	3.38459	1.957		0.0571957	0.0826806	0.0728646	0.0784312	0.119456
63	1.59254	2.34576	2.93931	3.37122	1.97161		0.0576424	0.0836172	0.0734905	0.0781212	0.120347
64	1.6074	2.37054	2.96388	3.39724	1.97462		0.0581802	0.0845004	0.0741049	0.0787243	0.120531
65	1.61781	2.39474	2.99171	3.42928	1.97965		0.058557	0.0853631	0.0748006	0.0794667	0.120839
66	1.63551	2.40556	3.02017	3.45839	1.98579		0.0591977	0.085749	0.0755123	0.0801412	0.121213
67	1.65697	2.42308	3.05122	3.49314	2.00461		0.0599745	0.0863735	0.0762885	0.0809466	0.122362
68	1.68768	2.44048	3.07242	3.52443	2.01337		0.0610858	0.0869935	0.0768185	0.0816717	0.122896
69	1.74064	2.47409	3.10562	3.56229	2.04422		0.0630029	0.0881918	0.0776486	0.0825488	0.12478
70	1.82176	2.50469	3.13181	3.59542	2.07266		0.0659388	0.0892825	0.0783035	0.0833166	0.126516
71	1.9355	2.54614	3.15862	3.63186	2.11894		0.0700558	0.0907601	0.0789739	0.0841611	0.129341
72	2.09146	2.57738	3.17413	3.66254	2.13764		0.0757006	0.0918735	0.0793616	0.084872	0.130482
73	2.22694	2.61893	3.19214	3.69902	2.16694		0.0806046	0.0933546	0.0798118	0.0857175	0.132271
74	2.25241	2.65006	3.22011	3.72845	2.17635		0.0815265	0.0944643	0.0805112	0.0863994	0.132845
75	2.3267	2.67033	3.25405	3.75599	2.19093		0.0842152	0.095187	0.0813599	0.0870376	0.133735
76	2.38056	2.68684	3.28749	3.78606	2.19894		0.0861648	0.0957755	0.082196	0.0877344	0.134224
77	2.53268	2.69342	3.31122	3.82178	2.207		0.0916707	0.0960099	0.0827893	0.0885621	0.134716
78	2.60937	2.7235	3.32899	3.8531	2.22055		0.0944466	0.0970823	0.0832335	0.089288	0.135543
79	2.49924	2.75531	3.35885	3.8874	2.23325		0.0904606	0.0982161	0.08398	0.0900827	0.136318
80	2.3541	2.7979	3.38633	3.92199	2.25216		0.0852071	0.0997343	0.0846671	0.0908842	0.137472
81	2.17338	2.82587	3.4152	3.96168	2.26889		0.078666	0.100731	0.0853891	0.091804	0.138494
82	2.18443	2.855	3.43171	3.98607	2.28615		0.0790658	0.10177	0.0858019	0.0923691	0.139547
83	2.20398	2.88421	3.45566	4.014	2.30083		0.0797733	0.102811	0.0864006	0.0930165	0.140443
84	2.23459	2.9291	3.45719	4.03838	2.32225		0.0808814	0.104411	0.0864387	0.0935814	0.141751
85	2.26525	2.96551	3.46891	4.07277	2.34271		0.0819913	0.105709	0.0867319	0.0943782	0.142999
86	2.30038	3.00784	3.48145	4.10571	2.35982		0.0832627	0.107218	0.0870455	0.0951416	0.144044
87	2.32699	3.05063	3.5169	4.14198	2.37687		0.084226	0.108743	0.0879318	0.095982	0.145085
88	2.34042	3.0626	3.54514	4.16041	2.38501		0.0847121	0.10917	0.0886378	0.0964092	0.145582
89	2.3623	3.10427	3.57158	4.1914	2.4085		0.0855039	0.110655	0.0892988	0.0971272	0.147016
90	2.3972	3.14471	3.59977	4.21809	2.44177		0.0867671	0.112097	0.0900038	0.0977458	0.149046
91	2.43073	3.18128	3.61873	4.24545	2.47749		0.0879806	0.1134	0.0904779	0.0983798	0.151227
92	2.45033	3.16319	3.63844	4.27016	2.4972		0.0886903	0.112755	0.0909705	0.0989525	0.15243
93	2.46498	3.15312	3.66309	4.29518	2.51644		0.0892205	0.112396	0.091587	0.0995322	0.153604
94	2.48971	3.17693	3.70177	4.34729	2.53525		0.0901156	0.113245	0.0925541	0.10074	0.154752
95	2.50927	3.2111	3.73137	4.38006	2.54889		0.0908234	0.114463	0.0932942	0.101499	0.155585
96	2.51094	3.21376	3.74777	4.41237	2.54153		0.090884	0.114558	0.0937042	0.102248	0.155136
97	2.51284	3.2166	3.75598	4.43213	2.53929		0.0909528	0.114659	0.0939094	0.102706	0.154999
98	2.52207	3.21229	3.77864	4.45211	2.54221		0.0912866	0.114506	0.0944759	0.103169	0.155177
99	2.53021	3.2211	3.80982	4.48256	2.54335		0.0915815	0.11482	0.0952554	0.103874	0.155247
100	2.55686	3.23696	3.84654	4.51177	2.5585		0.0925459	0.115385	0.0961737	0.104551	0.156172
101	2.57261	3.28144	3.87485	4.54497	2.57521		0.093116	0.116971	0.0968814	0.105321	0.157192
102	2.60219	3.33203	3.89878	4.57472	2.60236		0.0941867	0.118774	0.0974797	0.10601	0.158849
103	2.61185	3.37255	3.91751	4.61091	2.62198		0.0945365	0.120218	0.0979481	0.106849	0.160046
104	2.63548	3.39043	3.94357	4.64822	2.63586		0.0953918	0.120856	0.0985997	0.107713	0.160893
105	2.6494	3.38403	3.96524	4.67708	2.63887		0.0958957	0.120628	0.0991414	0.108382	0.161077
106	2.66431	3.40207	3.99117	4.69811	2.64835		0.0964352	0.121271	0.0997898	0.108869	0.161656
107	2.68716	3.42109	4.01592	4.7258	2.65844		0.0972623	0.121949	0.100409	0.109511	0.162272
108	2.72086	3.46022	4.05124	4.75405	2.67996		0.0984821	0.123343	0.101292	0.110166	0.163585
109	2.74852	3.48562	4.07391	4.78266	2.6921		0.0994833	0.124249	0.101859	0.110829	0.164326
110	2.75832	3.51557	4.09541	4.81274	2.71017		0.0998378	0.125316	0.102396	0.111526	0.16543
111	2.7752	3.52848	4.1228	4.84095	2.72465		0.100449	0.125777	0.103081	0.112179	0.166313
112	2.79594	3.55906	4.15742	4.87275	2.74569		0.101199	0.126867	0.103946	0.112916	0.167598
113	2.81799	3.58468	4.18609	4.90472	2.76435		0.101998	0.12778	0.104663	0.113657	0.168737
114	2.82814	3.62108	4.20268	4.94609	2.77662		0.102365	0.129077	0.105078	0.114616	0.169486
115	2.84613	3.63142	4.23147	4.97429	2.78691		0.103016	0.129446	0.105798	0.115269	0.170114
116	2.85804	3.63809	4.25609	4.99519	2.79217		0.103447	0.129684	0.106413	0.115754	0.170435
117	2.88282	3.64914	4.29121	5.02439	2.8058		0.104344	0.130078	0.107291	0.11643	0.171267
118	2.90814	3.70448	4.31677	5.05776	2.83602		0.105261	0.13205	0.107931	0.117203	0.173111
119	2.95041	3.78316	4.36327	5.09524	2.87151		0.106791	0.134855	0.109093	0.118072	0.175278
120	2.96624	3.86436	4.54412	5.12069	2.91434		0.107363	0.137749	0.113615	0.118662	0.177892
121	2.99347	3.91644	4.73427	5.15368	2.9322		0.108349	0.139606	0.118369	0.119426	0.178982
122	3.00915	3.95401	4.91192	5.17853	2.95962		0.108917	0.140945	0.122811	0.120002	0.180656
123	3.02246	3.98108	4.94942	5.21914	2.97048		0.109399	0.14191	0.123748	0.120943	0.181319
124	3.03116	3.9933	4.97683	5.25416	2.98328		0.109714	0.142346	0.124434	0.121755	0.1821
125	3.03473	4.00453	5.01517	5.28849	2.99126		0.109842	0.142746	0.125392	0.12255	0.182587
126	3.0557	4.01535	5.05205	5.32234	3.01012		0.110602	0.143132	0.126314	0.123335	0.183738
127	3.07025	4.04945	5.08512	5.35786	3.02686		0.111128	0.144347	0.127141	0.124158	0.18476
128	3.08849	4.057	5.11819	5.39529	3.03383		0.111788	0.144616	0.127968	0.125025	0.185185
129	3.11268	4.05555	5.16513	5.4162	3.03478		0.112664	0.144565	0.129142	0.12551	0.185243
130	3.13451	4.05729	5.22232	5.43709	3.04953		0.113454	0.144627	0.130572	0.125994	0.186144
131	3.16246	4.10077	5.26253	5.47334	3.08118		0.114466	0.146177	0.131577	0.126834	0.188076
132	3.18375	4.16812	5.29962	5.51455	3.11249		0.115237	0.148577	0.132504	0.127789	0.189987
133	3.19076	4.1951	5.32692	5.56496	3.12765		0.11549	0.149539	0.133187	0.128957	0.190912
134	3.20623	4.21747	5.37388	5.60335	3.14981		0.11605	0.150337	0.134361	0.129846	0.192265
135	3.20849	4.21102	5.40851	5.6438	3.15774		0.116132	0.150106	0.135227	0.130784	0.192749
136	3.22819	4.22797	5.45857	5.67781	3.17842		0.116845	0.150711	0.136479	0.131572	0.194012
137	3.24347	4.23355	5.5036	5.71463	3.18533		0.117398	0.15091	0.137605	0.132425	0.194433
138	3.26969	4.29294	5.5509	5.7545	3.21643		0.118347	0.153027	0.138787	0.133349	0.196331
139	3.29447	4.34333	5.60099	5.80576	3.24143		0.119244	0.154823	0.140039	0.134537	0.197858
140	3.30657	4.37925	5.63992	5.84562	3.25357		0.119682	0.156103	0.141013	0.13546	0.198599
141	3.3162	4.38197	5.69195	5.88493	3.26727		0.120031	0.1562	0.142314	0.136372	0.199435
142	3.32812	4.3612	5.74787	5.91011	3.2722		0.120462	0.15546	0.143712	0.136955	0.199736
143	3.3638	4.3801	5.81479	5.95659	3.29988		0.121753	0.156134	0.145385	0.138032	0.201425
144	3.38943	4.39736	5.87015	6.00384	3.31257		0.122681	0.156749	0.146769	0.139127	0.2022
145	3.4199	4.43625	5.93085	6.0579	3.344		0.123784	0.158135	0.148287	0.14038	0.204119
146	3.44505	4.48087	5.99748	6.10076	3.3682		0.124694	0.159725	0.149953	0.141373	0.205596
147	3.48539	4.5168	6.07036	6.14187	3.39763		0.126154	0.161007	0.151775	0.142326	0.207392
148	3.50204	4.5409	6.13309	6.18329	3.40856		0.126757	0.161866	0.153343	0.143285	0.208059
149	3.50469	4.54396	6.19213	6.24069	3.41099		0.126853	0.161975	0.15482	0.144616	0.208208
150	3.518	4.55641	6.26489	6.29983	3.4283		0.127335	0.162418	0.156639	0.145986	0.209264
151	3.54158	4.60009	6.34125	6.36015	3.45652		0.128188	0.163975	0.158548	0.147384	0.210987
152	3.57286	4.63521	6.42144	6.41409	3.47779		0.12932	0.165227	0.160553	0.148634	0.212285
153	3.59654	4.67908	6.51551	6.46686	3.49207		0.130177	0.166791	0.162905	0.149856	0.213157
154	3.62891	4.7076	6.62216	6.52436	3.49628		0.131349	0.167808	0.165571	0.151189	0.213414
155	3.65952	4.74757	6.73566	6.59603	3.51334		0.132457	0.169233	0.168409	0.15285	0.214455
156	3.68298	4.78323	6.82977	6.65673	3.52236		0.133306	0.170504	0.170762	0.154256	0.215006
157	3.69258	4.80581	6.91045	6.72251	3.52472		0.133654	0.171308	0.172779	0.155781	0.21515
158	3.69593	4.83243	7.00744	6.78114	3.54107		0.133775	0.172257	0.175204	0.157139	0.216148
159	3.71051	4.85398	7.1156	6.84421	3.55163		0.134302	0.173026	0.177909	0.158601	0.216792
160	3.74642	4.88524	7.26021	6.91641	3.58558		0.135602	0.17414	0.181524	0.160274	0.218864
161	3.79155	4.91294	7.41375	6.98982	3.59861		0.137236	0.175127	0.185363	0.161975	0.21966
162	3.80375	4.93571	7.55766	7.0909	3.60765		0.137677	0.175939	0.188961	0.164317	0.220212
163	3.82565	4.97183	7.70286	7.17169	3.61283		0.13847	0.177226	0.192592	0.16619	0.220528
164	3.83196	4.99395	7.8315	7.26067	3.61334		0.138699	0.178015	0.195808	0.168251	0.220559
165	3.85704	5.02764	7.99983	7.33242	3.63834		0.139606	0.179216	0.200017	0.169914	0.222085
166	3.87133	5.06209	8.15817	7.42676	3.65594		0.140124	0.180444	0.203976	0.1721	0.22316
167	3.91035	5.11704	8.34858	7.51204	3.68197		0.141536	0.182403	0.208737	0.174076	0.224748
168	3.9447	5.17183	8.53109	7.61527	3.68941		0.142779	0.184356	0.2133	0.176469	0.225202
169	3.97672	5.21978	8.75433	7.71921	3.69799		0.143938	0.186065	0.218881	0.178877	0.225726
170	3.99168	5.25694	8.97223	7.84452	3.71509		0.14448	0.187389	0.224329	0.181781	0.22677
171	4.01369	5.28597	9.20904	7.94821	3.73088		0.145276	0.188424	0.23025	0.184184	0.227733
172	4.04598	5.32595	9.44746	8.0585	3.7516		0.146445	0.18985	0.236211	0.18674	0.228998
173	4.07563	5.3768	9.71095	8.18262	3.76505		0.147518	0.191662	0.242799	0.189616	0.22982
174	4.10599	5.43015	9.95889	8.33294	3.76627		0.148617	0.193564	0.248999	0.193099	0.229894
175	4.13149	5.50127	10.252	8.49422	3.77649		0.14954	0.196099	0.256327	0.196836	0.230518
176	4.16325	5.5616	10.5334	8.63249	3.77543		0.15069	0.19825	0.263363	0.200041	0.230453
177	4.20557	5.63493	10.863	8.78754	3.7932		0.152221	0.200863	0.271603	0.203634	0.231538
178	4.24188	5.6883	11.1966	8.94135	3.80643		0.153536	0.202766	0.279945	0.207198	0.232346
179	4.29325	5.75176	11.5677	9.12789	3.83357		0.155395	0.205028	0.289223	0.211521	0.234002
180	4.33419	5.80293	11.9245	9.31497	3.84879		0.156877	0.206852	0.298144	0.215856	0.234931
181	4.36967	5.87328	12.2865	9.51118	3.86292		0.158161	0.20936	0.307195	0.220402	0.235793
182	4.40057	5.94228	12.663	9.72596	3.86826		0.159279	0.211819	0.316609	0.22538	0.236119
183	4.40954	5.96458	13.0805	9.93566	3.88003		0.159604	0.212614	0.327046	0.230239	0.236838
184	4.41947	5.96329	13.5064	10.1624	3.87767		0.159963	0.212568	0.337696	0.235493	0.236694
185	4.42565	5.96815	13.935	10.3791	3.88349		0.160187	0.212742	0.348411	0.240515	0.237049
186	4.46769	6.03426	14.3951	10.6224	3.88796		0.161709	0.215098	0.359916	0.246154	0.237322
187	4.51016	6.1131	14.8555	10.8769	3.90441		0.163246	0.217908	0.371426	0.252051	0.238326
188	4.55277	6.19077	15.3273	11.1454	3.90956		0.164789	0.220677	0.383224	0.258273	0.238641
189	4.57944	6.25988	15.8041	11.4396	3.91869		0.165754	0.22314	0.395145	0.265089	0.239198
190	4.60836	6.33352	16.2646	11.7241	3.91913		0.1668	0.225765	0.406659	0.271682	0.239225
191	4.64755	6.41999	16.7573	12.0306	3.93767		0.168219	0.228848	0.418976	0.278786	0.240356
192	4.69998	6.52598	17.228	12.3248	3.95055		0.170117	0.232626	0.430746	0.285603	0.241142
193	4.76044	6.63154	17.7378	12.6663	3.97232		0.172305	0.236389	0.443492	0.293515	0.242471
194	4.80966	6.74329	18.2528	13.0214	3.97823		0.174087	0.240372	0.456368	0.301746	0.242832
195	4.85472	6.87264	18.7757	13.3942	3.99855		0.175717	0.244983	0.469442	0.310385	0.244072
196	4.90096	6.99506	19.305	13.7699	4.0038		0.177391	0.249347	0.482677	0.31909	0.244393
197	4.96021	7.11235	19.8522	14.1423	4.02166		0.179536	0.253528	0.496357	0.32772	0.245483
198	5.03144	7.2204	20.4195	14.5736	4.02913		0.182114	0.257379	0.510542	0.337713	0.245939
199	5.09535	7.35061	20.9609	15.0063	4.04813		0.184427	0.262021	0.524079	0.34774	0.247099
200	5.1563	7.49871	21.4952	15.4731	4.05686		0.186633	0.2673	0.537437	0.358557	0.247632
201	5.21435	7.6575	22.0131	15.9294	4.06859		0.188735	0.27296	0.550386	0.369132	0.248348
202	5.28088	7.81122	22.5442	16.4012	4.09032		0.191142	0.27844	0.563665	0.380066	0.249674
203	5.35758	7.95773	23.0526	16.8876	4.10996		0.193918	0.283662	0.576375	0.391337	0.250873
204	5.4248	8.1088	23.5442	17.3727	4.12958		0.196352	0.289047	0.588666	0.402577	0.252071
205	5.5031	8.27857	24.0541	17.8698	4.13337		0.199186	0.295099	0.601417	0.414097	0.252302
206	5.58267	8.44655	24.5382	18.3776	4.15304		0.202066	0.301087	0.613519	0.425863	0.253502
207	5.68112	8.63259	25.0075	18.8842	4.17385		0.205629	0.307718	0.625253	0.437602	0.254773
208	5.77525	8.82024	25.4437	19.4091	4.1938		0.209036	0.314407	0.63616	0.449766	0.255991
209	5.87187	9.02641	25.879	19.894	4.19638		0.212534	0.321757	0.647044	0.461004	0.256148
210	5.96956	9.24393	26.3407	20.4543	4.19601		0.216069	0.32951	0.658587	0.473989	0.256125
211	6.07572	9.4656	26.7764	21.0013	4.20634		0.219912	0.337412	0.669481	0.486662	0.256756
212	6.18984	9.69098	27.2372	21.5902	4.228		0.224043	0.345446	0.681002	0.500309	0.258078
213	6.29566	9.92757	27.6632	22.1382	4.24445		0.227873	0.353879	0.691652	0.513009	0.259082
214	6.40651	10.1645	28.1147	22.7043	4.25772		0.231885	0.362324	0.702942	0.526128	0.259892
215	6.53353	10.4236	28.5456	23.2974	4.26694		0.236482	0.371561	0.713714	0.539871	0.260455
216	6.6671	10.6887	28.9598	23.8939	4.28185		0.241317	0.381012	0.724072	0.553694	0.261365
217	6.81597	10.9657	29.3981	24.49	4.29563		0.246705	0.390885	0.735029	0.567506	0.262206
218	6.9564	11.2604	29.8275	25.071	4.31813		0.251788	0.40139	0.745766	0.580971	0.26358
219	7.11882	11.5359	30.2771	25.6528	4.33467		0.257667	0.411211	0.757007	0.594451	0.264589
220	7.2788	11.8356	30.6965	26.2492	4.36334		0.263457	0.421892	0.767492	0.608274	0.266339
221	7.43782	12.1333	31.0977	26.8332	4.38543		0.269213	0.432506	0.777523	0.621805	0.267688
222	7.60597	12.447	31.4851	27.4287	4.41145		0.275299	0.443689	0.78721	0.635605	0.269276
223	7.78819	12.7608	31.8322	27.9963	4.42326		0.281895	0.454873	0.795889	0.648759	0.269997
224	7.97822	13.0875	32.1889	28.5766	4.43897		0.288773	0.466518	0.804808	0.662206	0.270956
225	8.17658	13.4191	32.536	29.1555	4.46274		0.295953	0.478339	0.813486	0.67562	0.272407
226	8.3698	13.7559	32.8394	29.7326	4.49428		0.302947	0.490346	0.821071	0.688994	0.274332
227	8.58327	14.0885	33.1515	30.2909	4.50833		0.310673	0.5022	0.828874	0.701932	0.275189
228	8.8063	14.4252	33.4714	30.7974	4.5184		0.318746	0.514202	0.836873	0.713669	0.275804
229	9.0381	14.7959	33.8058	31.3492	4.53377		0.327136	0.527416	0.845235	0.726454	0.276742
230	9.26103	15.1543	34.1133	31.8604	4.55404		0.335205	0.540193	0.852923	0.7383	0.277979
231	9.50039	15.5139	34.3935	32.378	4.58093		0.343868	0.553009	0.859927	0.750296	0.279621
232	9.74714	15.8464	34.6501	32.861	4.60234		0.352799	0.564861	0.866343	0.761488	0.280928
233	9.99722	16.198	34.8875	33.3519	4.62593		0.361851	0.577396	0.87228	0.772864	0.282368
234	10.2405	16.5519	35.1515	33.8109	4.63178		0.370657	0.590012	0.878881	0.7835	0.282725
235	10.4953	16.9123	35.4049	34.2225	4.65092		0.379879	0.602856	0.885215	0.793038	0.283893
236	10.7819	17.2485	35.6713	34.6491	4.66935		0.390252	0.614842	0.891876	0.802923	0.285018
237	11.0618	17.5921	35.8607	35.1027	4.69788		0.400382	0.627089	0.896612	0.813434	0.28676
238	11.3332	17.9482	36.1077	35.5207	4.72394		0.410207	0.639785	0.902789	0.823121	0.28835
239	11.6103	18.2721	36.2871	35.9338	4.75629		0.420239	0.65133	0.907273	0.832694	0.290325
240	11.9083	18.5919	36.4735	36.3163	4.78523		0.431024	0.662728	0.911935	0.841557	0.292091
241	12.2032	18.8747	36.6146	36.6763	4.80576		0.441697	0.672809	0.915461	0.849901	0.293345
242	12.5013	19.2131	36.7674	37.0558	4.82589		0.452485	0.684871	0.919283	0.858695	0.294574
243	12.7946	19.5332	36.9196	37.4062	4.85384		0.463102	0.696282	0.923088	0.866813	0.29628
244	13.1218	19.8493	37.1895	37.7971	4.89006		0.474947	0.70755	0.929835	0.875871	0.298491
245	13.4295	20.1531	37.4344	38.0788	4.94296		0.486085	0.718381	0.935959	0.8824	0.301719
246	13.7594	20.4675	37.6152	38.3962	4.9838		0.498026	0.729588	0.940478	0.889756	0.304212
247	14.0785	20.7761	37.681	38.6528	5.02204		0.509573	0.740588	0.942125	0.895702	0.306546
248	14.3947	21.0381	37.7594	38.9731	5.0539		0.521019	0.749928	0.944085	0.903124	0.308491
249	14.7015	21.305	37.898	39.2522	5.09263		0.532122	0.759441	0.947549	0.909592	0.310855
250	15.0066	21.5481	38.0625	39.5553	5.13931		0.543168	0.768104	0.951662	0.916614	0.313705
251	15.3375	21.8084	38.2089	39.7485	5.16853		0.555145	0.777386	0.955324	0.921092	0.315488
252	15.6701	22.0286	38.3192	39.9272	5.22005		0.567183	0.785234	0.958082	0.925234	0.318633
253	16.0189	22.2697	38.4138	40.0704	5.26798		0.579809	0.793828	0.960447	0.928551	0.321558
254	16.3539	22.5046	38.5229	40.3434	5.34495		0.591934	0.802202	0.963173	0.934878	0.326257
255	16.6849	22.7417	38.6389	40.5698	5.39334		0.603912	0.810652	0.966075	0.940123	0.329211
256	16.9985	22.9337	38.7404	40.7991	5.43593		0.615263	0.817499	0.968612	0.945438	0.33181
257	17.3209	23.1135	38.848	40.9544	5.474		0.626935	0.823905	0.971302	0.949035	0.334134
258	17.6366	23.2965	38.932	41.1363	5.53849		0.63836	0.830428	0.973402	0.953252	0.33807
259	17.9524	23.5108	38.9946	41.3667	5.61516		0.64979	0.838069	0.974969	0.958591	0.342751
260	18.2626	23.7118	39.0903	41.4833	5.67716		0.661017	0.845234	0.977362	0.961292	0.346535
261	18.5848	23.8663	39.1811	41.6182	5.75703		0.672679	0.850742	0.979631	0.964418	0.351411
262	18.8566	24.0077	39.2245	41.6977	5.83206		0.682517	0.855783	0.980717	0.966261	0.35599
263	19.1525	24.1601	39.2776	41.7876	5.913		0.693227	0.861213	0.982043	0.968343	0.360931
264	19.4512	24.3329	39.3679	41.9006	5.99384		0.70404	0.867375	0.9843	0.970963	0.365865
265	19.797	24.5006	39.4517	42.0276	6.06425		0.716556	0.87335	0.986396	0.973906	0.370163
266	20.1007	24.6629	39.4452	42.2071	6.15917		0.727547	0.879136	0.986234	0.978066	0.375957
267	20.3602	24.8139	39.4409	42.3108	6.23723		0.736942	0.884519	0.986127	0.980469	0.380722
268	20.5901	24.9517	39.5164	42.3873	6.34124		0.745263	0.88943	0.988015	0.982242	0.387071
269	20.833	25.0685	39.6291	42.5056	6.44037		0.754053	0.893595	0.990831	0.984983	0.393122
270	21.1034	25.1848	39.7219	42.5831	6.55348		0.76384	0.897742	0.993152	0.986779	0.400026
271	21.3656	25.3214	39.717	42.6415	6.66561		0.773331	0.90261	0.993029	0.988132	0.40687
272	21.5886	25.4287	39.7387	42.6232	6.76591		0.781404	0.906435	0.993572	0.987707	0.412993
273	21.8171	25.5391	39.7561	42.6335	6.86506		0.789675	0.910371	0.994006	0.987946	0.419045
274	22.0565	25.6209	39.8172	42.6784	6.95823		0.798339	0.913285	0.995534	0.988986	0.424732
275	22.3269	25.7404	39.7958	42.7107	7.07018		0.808127	0.917546	0.995001	0.989735	0.431565
276	22.5203	25.8222	39.8132	42.7553	7.19973		0.815128	0.92046	0.995436	0.990768	0.439473
277	22.7619	25.9304	39.8458	42.7946	7.33168		0.823871	0.924319	0.99625	0.991679	0.447527
278	22.9875	26.0224	39.8757	42.8465	7.47508		0.832037	0.927598	0.996998	0.992881	0.456281
279	23.2434	26.1003	39.8742	42.9296	7.60144		0.841299	0.930374	0.99696	0.994808	0.463994
280	23.4465	26.1738	39.8928	42.9876	7.74959		0.848649	0.932994	0.997426	0.996152	0.473037
281	23.6189	26.2572	39.9202	43.0231	7.8919		0.854889	0.935967	0.998111	0.996974	0.481723
282	23.7817	26.3828	39.9958	43.0194	8.04163		0.860783	0.940445	1	0.996888	0.490863
283	23.9531	26.4453	39.9845	43.0434	8.18555		0.866985	0.942671	0.999719	0.997444	0.499648
284	24.1689	26.5039	39.9643	43.0987	8.31339		0.874799	0.944761	0.999213	0.998725	0.507451
285	24.3598	26.554	39.9183	43.1437	8.47772		0.881709	0.946547	0.998063	0.999768	0.517482
286	24.5663	26.6296	39.9184	43.1537	8.64765		0.889181	0.949241	0.998065	1	0.527854
287	24.7322	26.7066	39.9727	43.1075	8.82397		0.895187	0.951985	0.999424	0.99893	0.538617
288	24.8663	26.8158	39.9656	43.0926	8.9735		0.900042	0.955881	0.999246	0.998584	0.547744
289	25.0172	26.8829	39.9522	43.0551	9.11728		0.905503	0.95827	0.998909	0.997716	0.556521
290	25.1381	26.9541	39.9342	43.0999	9.28564		0.909879	0.960809	0.99846	0.998754	0.566798
291	25.3345	26.9766	39.9274	43.1195	9.45401		0.916988	0.961611	0.998291	0.999209	0.577075
292	25.429	27.0284	39.9541	43.12	9.61452		0.920409	0.963457	0.998957	0.999219	0.586873
293	25.5404	27.0701	39.9028	43.1059	9.76991		0.92444	0.964942	0.997675	0.998892	0.596357
294	25.6268	27.1051	39.9074	43.065	9.90597		0.927566	0.966191	0.997789	0.997946	0.604662
295	25.7575	27.1425	39.9061	43.1101	10.0754		0.932298	0.967526	0.997758	0.99899	0.615003
296	25.9165	27.1823	39.9017	43.0758	10.223		0.938054	0.968945	0.997648	0.998194	0.624013
297	26.039	27.2247	39.9212	43.0659	10.4048		0.942487	0.970456	0.998134	0.997966	0.635113
298	26.1286	27.2976	39.9126	42.9738	10.5596		0.945729	0.973053	0.99792	0.995832	0.644562
299	26.2255	27.3227	39.9131	42.994	10.7281		0.949238	0.973947	0.997931	0.996301	0.654844
300	26.3156	27.392	39.8585	42.9438	10.8696		0.952499	0.976417	0.996569	0.995138	0.663482
301	26.4518	27.4265	39.8214	42.9369	11.0361		0.957427	0.97765	0.995639	0.994977	0.673647
302	26.5151	27.4727	39.811	42.9448	11.1984		0.959719	0.979293	0.99538	0.995159	0.683553
303	26.6026	27.5337	39.838	42.949	11.3661		0.962885	0.981468	0.996055	0.995256	0.693788
304	26.6605	27.6008	39.7883	42.953	11.5276		0.964981	0.983862	0.994813	0.99535	0.70365
305	26.729	27.6535	39.8012	42.8753	11.6828		0.967461	0.985741	0.995134	0.99355	0.713118
306	26.8236	27.6313	39.7046	42.856	11.8394		0.970886	0.984947	0.992718	0.993103	0.722682
307	26.8726	27.6457	39.7559	42.8502	11.9641		0.972661	0.985463	0.994003	0.992969	0.730291
308	26.963	27.6919	39.7304	42.8348	12.0989		0.975929	0.987109	0.993364	0.992612	0.738521
309	27.0401	27.7438	39.7157	42.8145	12.2343		0.978723	0.98896	0.992998	0.99214	0.746785
310	27.1084	27.7553	39.6771	42.7403	12.3691		0.981195	0.989368	0.992032	0.99042	0.755014
311	27.168	27.7755	39.667	42.6917	12.5034		0.983352	0.990087	0.991779	0.989295	0.763211
312	27.1768	27.8434	39.683	42.7053	12.6503		0.983669	0.992508	0.992179	0.98961	0.772179
313	27.2377	27.8558	39.639	42.6951	12.7735		0.985872	0.992951	0.991079	0.989374	0.779699
314	27.2521	27.8641	39.5624	42.7108	12.9088		0.986395	0.993248	0.989164	0.989738	0.787955
315	27.282	27.8494	39.606	42.6107	13.0251		0.987477	0.992722	0.990255	0.987418	0.795055
316	27.3227	27.9253	39.5661	42.5992	13.1992		0.98895	0.995428	0.989257	0.987151	0.805684
317	27.3466	27.9532	39.5495	42.5443	13.3046		0.989817	0.996425	0.988841	0.98588	0.812113
318	27.3835	27.9654	39.5142	42.5681	13.4291		0.991151	0.996856	0.987958	0.98643	0.819713
319	27.4172	27.9296	39.4925	42.515	13.5064		0.992371	0.995581	0.987416	0.985201	0.824434
320	27.4661	27.9649	39.4827	42.5071	13.6177		0.994141	0.99684	0.987171	0.985017	0.831227
321	27.5404	27.9949	39.4369	42.4941	13.7231		0.996829	0.997908	0.986026	0.984716	0.837661
322	27.5624	28.0151	39.4858	42.5116	13.842		0.997627	0.998628	0.98725	0.985121	0.844916
323	27.5505	28.0138	39.5147	42.5241	13.9729		0.997196	0.998582	0.98797	0.985412	0.85291
324	27.5753	28.0457	39.5352	42.5703	14.0836		0.998093	0.999719	0.988484	0.986482	0.859665
325	27.5296	28.0535	39.5405	42.4879	14.1731		0.996438	1	0.988616	0.984572	0.865127
326	27.5555	28.0433	39.5457	42.3954	14.2568		0.997377	0.999636	0.988746	0.982427	0.870239
327	27.5317	28.0374	39.5612	42.2703	14.3364		0.996516	0.999424	0.989135	0.97953	0.875096
328	27.5863	28.019	39.5521	42.2936	14.434		0.998492	0.998768	0.988907	0.98007	0.881053
329	27.5993	27.9927	39.5383	42.2914	14.5154		0.998962	0.997832	0.988563	0.980019	0.886023
330	27.5979	27.9877	39.4892	42.2758	14.6126		0.998911	0.997652	0.987335	0.979656	0.891956
331	27.5858	28.0036	39.4151	42.2361	14.6774		0.998474	0.99822	0.985481	0.978738	0.895914
332	27.562	28.0341	39.3746	42.2401	14.7813		0.997613	0.999306	0.984469	0.978829	0.902253
333	27.5339	27.9877	39.393	42.2036	14.8516		0.996594	0.997652	0.984928	0.977985	0.906543
334	27.5159	27.9958	39.4664	42.1742	14.9347		0.995943	0.99794	0.986765	0.977303	0.911618
335	27.5032	27.977	39.4924	42.1117	14.983		0.995482	0.99727	0.987415	0.975854	0.914563
336	27.5616	27.9981	39.4154	42.1348	15.0759		0.997598	0.998025	0.985489	0.976389	0.920236
337	27.5844	27.9694	39.3358	42.1052	15.1412		0.998424	0.997001	0.983499	0.975703	0.924225
338	27.628	27.9747	39.3405	42.0842	15.2182		1	0.997189	0.983616	0.975216	0.928921
339	27.5847	27.9603	39.3349	41.97	15.2506		0.998432	0.996675	0.983476	0.97257	0.930902
340	27.582	27.9441	39.3264	41.9136	15.307		0.998336	0.996099	0.983264	0.971264	0.934344
341	27.5484	27.9273	39.2623	41.8613	15.3598		0.997119	0.995501	0.981661	0.970053	0.937568
342	27.5084	27.882	39.2787	41.8383	15.4102		0.995671	0.993884	0.982072	0.969518	0.940642
343	27.4566	27.8966	39.286	41.776	15.4903		0.993799	0.994407	0.982255	0.968076	0.94553
344	27.4718	27.9038	39.2672	41.7352	15.5312		0.994346	0.994661	0.981784	0.967131	0.948025
345	27.4386	27.9079	39.2192	41.7393	15.6075		0.993147	0.994807	0.980583	0.967225	0.952684
346	27.4576	27.9068	39.1739	41.8056	15.6153		0.993834	0.994767	0.979451	0.968761	0.95316
347	27.4154	27.8847	39.1305	41.8242	15.6781		0.992305	0.993982	0.978366	0.969192	0.956997
348	27.4372	27.9207	39.1869	41.819	15.7284		0.993096	0.995264	0.979775	0.969071	0.960065
349	27.4057	27.9027	39.1806	41.8027	15.7931		0.991953	0.994623	0.979619	0.968694	0.964015
350	27.3875	27.8887	39.1758	41.7691	15.8193		0.991295	0.994126	0.979498	0.967914	0.965612
351	27.3394	27.8755	39.0795	41.7319	15.8323		0.989556	0.993655	0.97709	0.967054	0.966409
352	27.358	27.8588	39.0198	41.7178	15.8635		0.990228	0.993056	0.975598	0.966726	0.968313
353	27.328	27.8236	39.0025	41.7199	15.8966		0.989142	0.991804	0.975165	0.966774	0.970331
354	27.3671	27.8095	39.0502	41.7335	15.9353		0.990559	0.991299	0.976358	0.967091	0.972693
355	27.3608	27.8048	39.0363	41.6894	15.9711		0.990328	0.991134	0.97601	0.966069	0.974878
356	27.4043	27.8304	39.0655	41.6465	16.0028		0.991905	0.992045	0.97674	0.965073	0.976817
357	27.349	27.7963	39.0451	41.6054	16.0252		0.989901	0.99083	0.976229	0.964122	0.978179
358	27.3143	27.8032	39.1168	41.5872	16.071		0.988646	0.991075	0.978022	0.9637	0.980978
359	27.247	27.7799	39.0952	41.5939	16.1067		0.986212	0.990244	0.977484	0.963856	0.983158
360	27.2215	27.777	39.0643	41.5427	16.1358		0.985287	0.990142	0.976711	0.962669	0.984935
361	27.1576	27.7114	39.0019	41.4795	16.1298		0.982975	0.987805	0.97515	0.961204	0.984566
362	27.1887	27.7108	39.0466	41.3837	16.1677		0.9841	0.987782	0.976267	0.958984	0.986878
363	27.1894	27.7066	38.972	41.3676	16.1682		0.984125	0.987632	0.974402	0.958612	0.986911
364	27.2229	27.7067	39.0011	41.3834	16.1765		0.985337	0.987635	0.975131	0.958977	0.987415
365	27.1842	27.6827	38.8979	41.4119	16.169		0.983938	0.986779	0.972551	0.959637	0.986956
366	27.1524	27.6407	38.9347	41.386	16.1742		0.982787	0.985284	0.973471	0.959037	0.987278
367	27.0626	27.6769	38.9094	41.3562	16.186		0.979537	0.986573	0.972838	0.958347	0.987995
368	27.0406	27.6776	38.9314	41.3099	16.197		0.97874	0.986598	0.973387	0.957274	0.988669
369	27.0629	27.651	38.9252	41.3385	16.2443		0.979548	0.985651	0.973233	0.957936	0.991556
370	27.1524	27.6233	38.9001	41.3085	16.2612		0.982786	0.984664	0.972605	0.957242	0.992588
371	27.138	27.5941	38.9125	41.3151	16.2664		0.982265	0.983622	0.972915	0.957394	0.992905
372	27.1771	27.6143	38.9112	41.2803	16.2653		0.983681	0.984342	0.972881	0.956587	0.992839
373	27.1229	27.5862	38.9294	41.2927	16.2779		0.981717	0.983342	0.973337	0.956875	0.993608
374	27.1029	27.5822	38.8561	41.2341	16.2755		0.980995	0.983199	0.971505	0.955519	0.99346
375	27.0025	27.5563	38.8365	41.1591	16.2854		0.977361	0.982275	0.971014	0.953781	0.994065
376	26.9562	27.5803	38.807	41.1652	16.3075		0.975686	0.983131	0.970277	0.95392	0.995415
377	26.9346	27.5531	38.83	41.147	16.3369		0.974903	0.982161	0.970851	0.9535	0.997211
378	26.9789	27.5856	38.8238	41.1863	16.3369		0.976507	0.983321	0.970698	0.95441	0.997208
379	26.9722	27.5629	38.7943	41.1443	16.3489		0.976265	0.98251	0.96996	0.953436	0.997942
380	27.0119	27.565	38.8223	41.0981	16.3556		0.9777	0.982586	0.970661	0.952366	0.998351
381	26.9509	27.5344	38.816	41.0538	16.3482		0.975493	0.981493	0.970502	0.95134	0.997897
382	26.9122	27.5	38.797	40.968	16.3369		0.974091	0.980269	0.970026	0.949352	0.997208
383	26.8566	27.484	38.7508	40.9952	16.3122		0.97208	0.979698	0.968871	0.949981	0.995698
384	26.8392	27.4752	38.6946	40.9763	16.3101		0.971451	0.979386	0.967467	0.949543	0.995574
385	26.8715	27.4506	38.6881	40.9727	16.3136		0.972618	0.978507	0.967305	0.949459	0.995788
386	26.8495	27.4675	38.6496	40.9615	16.3384		0.971824	0.97911	0.966342	0.9492	0.997301
387	26.7864	27.4439	38.6405	40.9436	16.3668		0.969539	0.978268	0.966113	0.948787	0.999035
388	26.7737	27.4613	38.6604	40.9423	16.3826		0.969078	0.97889	0.966612	0.948756	1
389	26.7591	27.4508	38.6676	40.8555	16.3784		0.96855	0.978513	0.966793	0.946744	0.99974
390	26.7732	27.4366	38.6289	40.7753	16.3666		0.969062	0.978007	0.965825	0.944886	0.99902
391	26.736	27.4236	38.5637	40.7212	16.3577		0.967716	0.977545	0.964194	0.943633	0.998475
392	26.6986	27.412	38.5244	40.7548	16.3415		0.966362	0.97713	0.963212	0.94441	0.997489
393	26.7102	27.406	38.5473	40.7673	16.3325		0.966781	0.976916	0.963783	0.944702	0.996941
394	26.6905	27.3695	38.5117	40.6846	16.2943		0.966067	0.975616	0.962894	0.942785	0.994611
395	26.6844	27.3388	38.5375	40.6632	16.3317		0.965847	0.974524	0.963539	0.942287	0.996891
396	26.6329	27.3278	38.5908	40.6155	16.3283		0.963983	0.974131	0.964871	0.941183	0.996686
397	26.6206	27.3409	38.6362	40.7102	16.3527		0.963538	0.974598	0.966007	0.943378	0.998175
398	26.6136	27.3583	38.6211	40.7043	16.3336		0.963285	0.975216	0.96563	0.94324	0.997007
399	26.6394	27.3905	38.5843	40.7825	16.3383		0.964217	0.976366	0.964709	0.945052	0.997296
400	26.635	27.3791	38.5443	40.7261	16.3476		0.96406	0.975959	0.963709	0.943747	0.997862
401	26.6291	27.3636	38.5263	40.7062	16.371		0.963846	0.975407	0.96326	0.943285	0.999288
402	26.5871	27.2984	38.4554	40.5702	16.3343		0.962326	0.973083	0.961486	0.940133	0.997046
403	26.5669	27.3041	38.4362	40.5368	16.3273		0.961594	0.973286	0.961007	0.93936	0.996621
404	26.5232	27.2759	38.4254	40.522	16.3065		0.960014	0.972282	0.960737	0.939016	0.995355
405	26.4846	27.2899	38.4527	40.525	16.312		0.958614	0.97278	0.96142	0.939086	0.995685
406	26.431	27.253	38.455	40.514	16.2839		0.956675	0.971463	0.961476	0.93883	0.993975
407	26.4463	27.2566	38.4899	40.5032	16.2868		0.957229	0.971592	0.962349	0.93858	0.994152
408	26.4786	27.2667	38.4617	40.5233	16.2895		0.958397	0.971953	0.961644	0.939047	0.994317
409	26.4701	27.3145	38.4372	40.5142	16.3085		0.958092	0.973657	0.961032	0.938836	0.995477
410	26.4329	27.3436	38.4203	40.4469	16.273		0.956743	0.974694	0.960609	0.937275	0.993308
411	26.3881	27.3606	38.4137	40.431	16.2578		0.955123	0.975301	0.960445	0.936907	0.992379
412	26.3771	27.3221	38.3821	40.4492	16.2558		0.954726	0.973926	0.959654	0.937329	0.992259
413	26.3663	27.2981	38.3628	40.4233	16.2687		0.954334	0.97307	0.95917	0.936729	0.993043
414	26.3637	27.2754	38.3467	40.3654	16.2732		0.954239	0.972264	0.958769	0.935386	0.993319
415	26.3791	27.303	38.3239	40.2818	16.2606		0.954797	0.973247	0.958198	0.93345	0.992551
416	26.3799	27.3254	38.3203	40.3285	16.2554		0.954824	0.974044	0.958107	0.934531	0.992231
417	26.3575	27.3086	38.3182	40.3396	16.2804		0.954014	0.973447	0.958056	0.934789	0.993758
418	26.3577	27.2868	38.3606	40.3617	16.2803		0.954024	0.972668	0.959115	0.935302	0.993752
419	26.3525	27.2676	38.3377	40.29	16.2672		0.953834	0.971983	0.958544	0.93364	0.992955
420	26.3205	27.2692	38.3441	40.2555	16.2536		0.952674	0.972042	0.958704	0.93284	0.992124
421	26.2786	27.2974	38.3499	40.254	16.2479		0.95116	0.973045	0.958847	0.932806	0.991774
422	26.2784	27.3014	38.335	40.2134	16.2399		0.951152	0.973187	0.958476	0.931864	0.991289
423	26.3072	27.2881	38.3402	40.196	16.2397		0.952194	0.972715	0.958605	0.931461	0.991276
424	26.2803	27.2261	38.2699	40.1678	16.2391		0.951221	0.970506	0.956847	0.930809	0.991238
425	26.2016	27.1771	38.3268	40.1632	16.2468		0.948374	0.96876	0.958271	0.930701	0.991707
426	26.1814	27.2102	38.2693	40.1264	16.2291		0.947639	0.969938	0.956834	0.929848	0.990627
427	26.2039	27.2597	38.3449	40.1139	16.2299		0.948455	0.971702	0.958724	0.92956	0.990678
428	26.2367	27.2786	38.2717	40.1131	16.2135		0.949641	0.972375	0.956893	0.929541	0.989677
429	26.2641	27.2654	38.2994	40.1345	16.2071		0.950636	0.971906	0.957586	0.930036	0.989285
430	26.2063	27.2352	38.2319	40.1212	16.1931		0.94854	0.970828	0.955898	0.929727	0.988432
431	26.1658	27.2393	38.2022	40.1161	16.2036		0.947076	0.970975	0.955156	0.92961	0.989071
432	26.1217	27.2231	38.1148	40.0834	16.2053		0.945479	0.970399	0.952971	0.928852	0.989174
433	26.1207	27.2394	38.1548	40.0814	16.2148		0.945442	0.970978	0.953972	0.928806	0.989758
434	26.1056	27.2211	38.1206	40.0881	16.2163		0.944897	0.970325	0.953115	0.928961	0.989846
435	26.0242	27.1951	38.1285	40.0777	16.1885		0.94195	0.969401	0.953312	0.92872	0.98815
436	26.0377	27.1817	38.0486	40.053	16.1743		0.942439	0.96892	0.951316	0.928148	0.987281
437	26.019	27.2027	38.0593	40.0219	16.1536		0.941764	0.96967	0.951582	0.927428	0.986021
438	26.0391	27.2329	38.2116	40.0279	16.1818		0.94249	0.970746	0.955391	0.927567	0.987738
439	26.0208	27.232	38.262	39.9822	16.156		0.941828	0.970714	0.95665	0.926507	0.986163
440	25.9806	27.2074	38.2301	39.9356	16.1304		0.940372	0.969839	0.955854	0.925428	0.984603
441	25.9777	27.1989	38.0913	39.8846	16.0811		0.940268	0.969534	0.952382	0.924245	0.981593
442	25.9855	27.1419	38.0028	39.8654	16.1107		0.940549	0.967504	0.95017	0.9238	0.983399
443	25.99	27.1329	37.9767	39.8551	16.1397		0.940712	0.967183	0.949518	0.923563	0.985173
444	25.9636	27.0689	37.9469	39.8621	16.1517		0.939756	0.964902	0.948773	0.923724	0.985903
445	25.9216	27.0889	38.0022	39.8408	16.1267		0.938236	0.965614	0.950156	0.923231	0.984375
446	25.8919	27.1059	38.0517	39.8365	16.1109		0.937163	0.96622	0.951393	0.92313	0.983415
447	25.8515	27.1642	38.0249	39.8273	16.1264		0.935701	0.968297	0.950722	0.922918	0.984357
448	25.8002	27.1356	38.0017	39.8282	16.1147		0.933844	0.967277	0.950143	0.92294	0.983644
449	25.8406	27.0928	37.9596	39.8359	16.1059		0.935305	0.965754	0.949091	0.923117	0.98311
450	25.8738	27.0084	37.9791	39.7933	16.0961		0.936506	0.962745	0.949576	0.922131	0.982507
451	25.9052	26.9743	37.952	39.745	16.0743		0.937645	0.961528	0.948901	0.921011	0.981181
452	25.8234	26.9544	37.9677	39.7685	16.0768		0.934683	0.960818	0.949293	0.921556	0.981332
453	25.803	26.9537	37.958	39.7988	16.0907		0.933944	0.960796	0.949051	0.922256	0.982178
454	25.7818	26.9878	38.0028	39.8142	16.1315		0.933176	0.962011	0.95017	0.922615	0.984672
455	25.8101	26.98	37.9494	39.7745	16.1483		0.9342	0.961732	0.948834	0.921695	0.985693
456	25.7915	26.9829	37.9293	39.7115	16.1202		0.933527	0.961837	0.948332	0.920234	0.983981
457	25.7354	26.9497	37.8887	39.6991	16.093		0.9315	0.960653	0.947318	0.919948	0.98232
458	25.6976	26.9457	37.9316	39.678	16.0716		0.930129	0.960508	0.948391	0.919458	0.981014
459	25.682	26.9421	37.9284	39.6934	16.0984		0.929565	0.960382	0.94831	0.919815	0.98265
460	25.7163	26.9779	37.9335	39.7387	16.1001		0.930808	0.961658	0.948437	0.920865	0.982755
461	25.6906	26.9421	37.8852	39.7038	16.0836		0.929878	0.960382	0.947229	0.920055	0.981744
462	25.6559	26.9272	37.8868	39.6993	16.0505		0.928622	0.95985	0.947269	0.919952	0.979724
463	25.6243	26.8772	37.8565	39.6072	16.0413		0.927478	0.958068	0.946511	0.917817	0.979166
464	25.5999	26.8986	37.8626	39.6244	16.0563		0.926593	0.958829	0.946664	0.918217	0.980079
465	25.5974	26.8963	37.8179	39.5977	16.0593		0.926502	0.95875	0.945547	0.917598	0.980261
466	25.5578	26.9194	37.7597	39.5771	16.0656		0.925069	0.959573	0.944091	0.917119	0.98065
467	25.5727	26.9352	37.6653	39.5392	16.0623		0.92561	0.960136	0.941732	0.916241	0.980449
468	25.5846	26.9291	37.678	39.5418	16.0705		0.926039	0.959917	0.942049	0.916303	0.980945
469	25.5961	26.9554	37.7417	39.5498	16.0604		0.926456	0.960855	0.943642	0.916487	0.980328
470	25.5704	26.9688	37.7963	39.5485	16.0714		0.925527	0.961331	0.945008	0.916457	0.980999
471	25.5558	27.0181	37.8263	39.5508	16.0868		0.924996	0.96309	0.945756	0.916509	0.981945
472	25.5342	26.9591	37.8205	39.5251	16.0971		0.924216	0.960987	0.945612	0.915914	0.982572
473	25.5621	26.9631	37.8663	39.5598	16.0781		0.925226	0.96113	0.946758	0.916719	0.981411
474	25.5347	26.947	37.8128	39.5072	16.0525		0.924233	0.960558	0.945419	0.915501	0.979847
475	25.5558	26.9867	37.7436	39.4752	16.0215		0.924996	0.961972	0.943688	0.914759	0.977955
476	25.5448	26.9597	37.6798	39.4379	16.0217		0.924599	0.961008	0.942094	0.913894	0.97797
477	25.5389	26.9336	37.6572	39.4536	16.0293		0.924386	0.960079	0.941529	0.914259	0.978429
478	25.4518	26.9281	37.6999	39.4824	16.0353		0.921233	0.959882	0.942597	0.914926	0.978798
479	25.4324	26.9423	37.7523	39.4303	16.0031		0.92053	0.96039	0.943906	0.913719	0.976834
480	25.3826	26.9061	37.722	39.3908	15.9882		0.91873	0.959096	0.943148	0.912803	0.975924
481	25.4322	26.8791	37.7286	39.371	15.9937		0.920522	0.958134	0.943314	0.912344	0.976261
482	25.4267	26.8555	37.6751	39.3267	16.0163		0.920324	0.957296	0.941978	0.911317	0.977636
483	25.4445	26.9057	37.6945	39.3297	16.0051		0.92097	0.959084	0.942462	0.911388	0.976956
484	25.4272	26.9318	37.631	39.3322	16.0137		0.920343	0.960014	0.940874	0.911445	0.977477
485	25.3929	26.9422	37.6155	39.3401	15.9856		0.9191	0.960386	0.940486	0.911628	0.975766
486	25.3806	26.9283	37.6287	39.3372	16.0076		0.918655	0.95989	0.940816	0.91156	0.977105
487	25.374	26.8887	37.6336	39.3541	16.0089		0.918418	0.95848	0.940939	0.911953	0.977189
488	25.4304	26.8728	37.631	39.3346	16.0157		0.920458	0.95791	0.940874	0.911501	0.977599
489	25.4421	26.9111	37.6071	39.3401	16.0111		0.920881	0.959275	0.940278	0.911627	0.97732
490	25.4508	26.9878	37.6165	39.3017	16.0215		0.921195	0.962012	0.94051	0.910739	0.977954
491	25.3995	27.0417	37.6009	39.3447	16.0424		0.91934	0.963933	0.940122	0.911733	0.979234
492	25.384	27.0397	37.6674	39.2895	16.0488		0.91878	0.96386	0.941783	0.910456	0.979623
493	25.337	27.0213	37.6365	39.28	16.0382		0.917076	0.963204	0.941011	0.910236	0.978975
494	25.3169	27.0006	37.6299	39.2992	16.0354		0.916348	0.962467	0.940847	0.91068	0.978805
495	25.266	27.0445	37.5454	39.2545	16.0191		0.914508	0.964032	0.938734	0.909643	0.977811
496	25.2544	27.067	37.5717	39.2274	16.0001		0.914089	0.964832	0.939391	0.909015	0.976651
497	25.2399	27.1012	37.5506	39.1407	16.0152		0.913562	0.966051	0.938864	0.907007	0.977569
498	25.2271	27.0419	37.5992	39.1824	16.0274		0.913101	0.963939	0.940078	0.907974	0.978319
499	25.2232	27.0206	37.6159	39.2019	16.0606		0.91296	0.963178	0.940496	0.908425	0.980341
500	25.206	26.9738	37.692	39.2618	16.0498		0.912336	0.96151	0.942399	0.909814	0.979681
501	25.2024	26.9807	37.6426	39.229	16.0331		0.912207	0.961758	0.941165	0.909053	0.978666
502	25.189	26.9418	37.5417	39.164	15.993		0.911721	0.96037	0.938642	0.907548	0.976219
503	25.1534	26.9409	37.4673	39.0751	15.9739		0.910433	0.960337	0.936781	0.905487	0.975049
504	25.1432	26.8763	37.4682	39.0866	15.9838		0.910063	0.958036	0.936803	0.905753	0.975654
505	25.1041	26.8631	37.5574	39.1134	15.9936		0.908648	0.957564	0.939034	0.906376	0.976251
506	25.0774	26.8328	37.5218	39.1489	16.0006		0.907681	0.956486	0.938144	0.907198	0.976678
507	25.0819	26.8487	37.5277	39.1798	15.9803		0.907846	0.95705	0.938292	0.907913	0.975439
508	25.0596	26.8478	37.445	39.1803	15.9915		0.907035	0.95702	0.936223	0.907925	0.976127
509	25.0471	26.8211	37.4505	39.1517	15.9828		0.906583	0.956067	0.936361	0.907263	0.975593
510	25.0019	26.7932	37.4403	39.1129	16.0017		0.904948	0.955075	0.936105	0.906363	0.976745
511	25.0176	26.7995	37.4126	39.0991	15.9929		0.905517	0.955298	0.935414	0.906043	0.976209
512	25.0257	26.7945	37.4346	39.078	15.9922		0.90581	0.955119	0.935963	0.905553	0.97617
513	24.9924	26.8022	37.4012	39.0746	15.9744		0.904606	0.955395	0.935127	0.905474	0.975078
514	24.9363	26.7645	37.4139	39.0714	15.9764		0.902573	0.95405	0.935446	0.905401	0.975202
515	24.903	26.7399	37.3841	39.0431	15.9719		0.901369	0.953174	0.934702	0.904746	0.974925
516	24.9367	26.7555	37.3662	39.0417	15.9646		0.90259	0.953729	0.934252	0.904713	0.974481
517	24.9498	26.751	37.3995	39.0376	15.9533		0.903064	0.953571	0.935085	0.904618	0.973793
518	24.9563	26.7742	37.3824	39.0196	15.9558		0.903296	0.954395	0.934657	0.904201	0.973946
519	24.9151	26.7371	37.379	38.9867	15.9393		0.901806	0.953073	0.934573	0.903438	0.97294
520	24.8716	26.7464	37.2981	38.985	15.9496		0.900232	0.953405	0.932551	0.9034	0.973568
521	24.8593	26.7909	37.2555	39.0345	15.925		0.899787	0.954993	0.931485	0.904546	0.972066
522	24.8903	26.7883	37.2071	38.9811	15.9313		0.90091	0.954899	0.930274	0.903309	0.972451
523	24.9479	26.8034	37.2467	38.9719	15.9233		0.902994	0.955438	0.931266	0.903096	0.971961
524	24.9228	26.7768	37.2765	38.9485	15.9502		0.902087	0.954488	0.932011	0.902554	0.973604
525	24.9023	26.8334	37.3135	39.0136	15.9792		0.901343	0.956508	0.932935	0.904061	0.975372
526	24.8744	26.835	37.32	38.9659	15.9693		0.900335	0.956564	0.933097	0.902957	0.974769
527	24.9171	26.8133	37.3394	38.9496	15.9514		0.901878	0.955792	0.933583	0.902579	0.973679
528	24.8823	26.7732	37.3354	38.9296	15.9304		0.900619	0.954361	0.933483	0.902116	0.972396
529	24.8852	26.7669	37.3313	38.9522	15.917		0.900726	0.954137	0.933381	0.902639	0.971576
530	24.8327	26.75	37.297	38.9264	15.9136		0.898826	0.953532	0.932524	0.902041	0.971371
531	24.828	26.7621	37.2678	38.8923	15.9445		0.898654	0.953964	0.931792	0.90125	0.973255
532	24.7616	26.7323	37.2447	38.8524	15.9394		0.896252	0.952901	0.931217	0.900327	0.972947
533	24.7968	26.7291	37.2014	38.859	15.9491		0.897523	0.952789	0.930134	0.900481	0.973536
534	24.7457	26.6864	37.2381	38.8427	15.9193		0.895677	0.951268	0.931051	0.900101	0.971719
535	24.7258	26.7027	37.2577	38.8521	15.9225		0.894954	0.951847	0.931541	0.90032	0.971916
536	24.6853	26.7109	37.2692	38.8315	15.914		0.89349	0.952139	0.931827	0.899842	0.971396
537	24.7062	26.7064	37.2389	38.8175	15.9045		0.894245	0.951979	0.931071	0.899518	0.970811
538	24.7276	26.6319	37.1729	38.8216	15.9128		0.895022	0.949324	0.92942	0.899612	0.971322
539	24.7062	26.5955	37.1439	38.8142	15.9026		0.894246	0.948028	0.928696	0.899441	0.970696
540	24.7081	26.5473	37.1192	38.7996	15.9049		0.894313	0.946309	0.928079	0.899102	0.97084
541	24.6952	26.5528	37.096	38.7672	15.8975		0.893849	0.946503	0.927497	0.898352	0.970386
542	24.707	26.5425	37.1033	38.7998	15.8943		0.894276	0.946135	0.927681	0.899107	0.970189
543	24.7	26.5227	37.1052	38.8241	15.8803		0.894021	0.945431	0.927728	0.899671	0.969339
544	24.692	26.4901	37.0856	38.809	15.8742		0.893733	0.944269	0.927237	0.899321	0.968963
545	24.6629	26.4882	37.0979	38.7679	15.8766		0.892679	0.944201	0.927544	0.898368	0.96911
546	24.6164	26.4924	37.0931	38.7309	15.8677		0.890994	0.944351	0.927426	0.897512	0.968565
547	24.5866	26.4717	37.0848	38.7403	15.8787		0.889917	0.943613	0.927217	0.897729	0.969241
548	24.5461	26.4339	37.0961	38.7417	15.8868		0.888453	0.942266	0.927501	0.897762	0.969733
549	24.549	26.4629	37.0874	38.7393	15.9053		0.888556	0.943301	0.927284	0.897705	0.970865
550	24.5411	26.4892	37.0954	38.7231	15.8844		0.88827	0.944236	0.927483	0.897331	0.96959
551	24.5664	26.541	37.042	38.6983	15.8841		0.889185	0.946085	0.926148	0.896755	0.96957
552	24.6113	26.5105	37.0394	38.6515	15.8579		0.89081	0.944995	0.926082	0.895671	0.967969
553	24.6273	26.488	37.0435	38.6101	15.8472		0.891391	0.944193	0.926184	0.894713	0.967315
554	24.5866	26.439	37.0531	38.6189	15.8288		0.889918	0.942447	0.926424	0.894916	0.966192
555	24.5463	26.4724	37.0623	38.6448	15.8549		0.888457	0.943637	0.926656	0.895516	0.96779
556	24.5252	26.5034	37.0535	38.6659	15.8604		0.887696	0.944745	0.926434	0.896004	0.968121
557	24.5113	26.5029	37.0094	38.6169	15.8509		0.887191	0.944724	0.925332	0.894869	0.967543
558	24.5236	26.4737	36.9641	38.6505	15.8215		0.887638	0.943685	0.924199	0.895648	0.965748
559	24.531	26.4179	36.9814	38.6032	15.8249		0.887903	0.941697	0.924633	0.894551	0.965958
560	24.5394	26.3556	37.0229	38.6018	15.8316		0.888208	0.939475	0.925671	0.894519	0.966367
561	24.4864	26.3396	37.0524	38.5574	15.8572		0.886289	0.938905	0.926408	0.89349	0.967929
562	24.4607	26.4101	37.0491	38.5865	15.8552		0.88536	0.941418	0.926325	0.894165	0.967802
563	24.4511	26.4604	37.0089	38.6188	15.8516		0.885014	0.943211	0.92532	0.894913	0.967588
564	24.4526	26.4643	36.9844	38.6024	15.8269		0.885068	0.943349	0.924708	0.894533	0.966078
565	24.4282	26.4219	36.9375	38.5709	15.8211		0.884183	0.941838	0.923535	0.893804	0.965721
566	24.4651	26.4149	37.015	38.5296	15.8383		0.885519	0.94159	0.925472	0.892845	0.966773
567	24.4591	26.3932	37.0242	38.5464	15.8509		0.885303	0.940816	0.925703	0.893235	0.967545
568	24.463	26.3876	37.0046	38.5043	15.8452		0.885444	0.940617	0.925212	0.892259	0.967194
569	24.4279	26.4164	36.9259	38.5051	15.8167		0.884173	0.941641	0.923245	0.892279	0.965455
570	24.3951	26.4692	36.9361	38.4567	15.8196		0.882986	0.943524	0.9235	0.891158	0.965631
571	24.3722	26.5254	36.9832	38.496	15.8247		0.882156	0.945528	0.924679	0.892068	0.965944
572	24.355	26.579	37.0071	38.4394	15.8321		0.881533	0.947437	0.925276	0.890757	0.966398
573	24.3734	26.5788	36.9903	38.4172	15.8118		0.882198	0.94743	0.924855	0.890241	0.965156
574	24.4544	26.5976	37.0179	38.432	15.8262		0.885132	0.948101	0.925546	0.890585	0.966033
575	24.465	26.5709	37.0298	38.4373	15.8531		0.885514	0.947149	0.925841	0.890707	0.967676
576	24.43	26.5553	37.0655	38.492	15.8497		0.88425	0.946595	0.926734	0.891975	0.967472
577	24.3617	26.5048	37.0201	38.4895	15.8491		0.881777	0.944792	0.925599	0.891917	0.967431
578	24.324	26.5055	36.9555	38.5518	15.8334		0.880411	0.944818	0.923986	0.893361	0.966474
579	24.3506	26.5548	36.8962	38.5041	15.8645		0.881374	0.946575	0.922502	0.892255	0.968374
580	24.318	26.5902	36.8948	38.437	15.8541		0.880193	0.947839	0.922466	0.8907	0.967738
581	24.3069	26.5843	36.9494	38.3865	15.8516		0.879792	0.947629	0.923831	0.889531	0.967586
582	24.2829	26.5587	36.9801	38.3927	15.8386		0.878924	0.946714	0.924599	0.889673	0.966794
583	24.3307	26.5255	37.0332	38.4211	15.8737		0.880655	0.945531	0.925928	0.890332	0.968935
584	24.3131	26.4925	37.0153	38.4186	15.8785		0.880016	0.944356	0.925479	0.890274	0.969228
585	24.2975	26.4658	36.9827	38.384	15.8821		0.879453	0.943403	0.924665	0.889472	0.96945
586	24.2774	26.4813	36.8951	38.3779	15.8526		0.878724	0.943956	0.922474	0.88933	0.967644
587	24.2986	26.4586	36.8889	38.3486	15.8503		0.879494	0.943146	0.922321	0.888651	0.967508
588	24.3192	26.3819	36.8785	38.3789	15.8349		0.88024	0.940412	0.922059	0.889354	0.966565
589	24.2461	26.3163	36.8908	38.3705	15.8284		0.877591	0.938072	0.922368	0.889159	0.966171
590	24.2058	26.2782	36.8893	38.3708	15.8008		0.876135	0.936716	0.92233	0.889167	0.964487
591	24.1687	26.2784	36.8995	38.3336	15.7963		0.874792	0.936725	0.922585	0.888305	0.964209
592	24.2008	26.2719	36.9522	38.3326	15.7955		0.875952	0.936491	0.923902	0.888281	0.964163
593	24.2016	26.2628	36.9536	38.3369	15.8202		0.875981	0.936167	0.923937	0.888381	0.965667
594	24.1914	26.3096	36.8865	38.3734	15.8262		0.875614	0.937836	0.922261	0.889226	0.966036
595	24.1778	26.2801	36.8894	38.3724	15.8157		0.875122	0.936782	0.922332	0.889205	0.965392
596	24.2101	26.2578	36.8694	38.3478	15.7832		0.87629	0.93599	0.921831	0.888633	0.963408
597	24.1821	26.2137	36.8933	38.3227	15.7686		0.875277	0.934417	0.922429	0.888051	0.962519
598	24.1632	26.2614	36.8065	38.3414	15.7891		0.87459	0.936116	0.920259	0.888485	0.963768
599	24.1191	26.3015	36.8203	38.3453	15.8011		0.872994	0.937548	0.920603	0.888576	0.964503
600	24.134	26.3409	36.8332	38.3161	15.7949		0.873534	0.938953	0.920928	0.887898	0.964124
601	24.1403	26.3634	36.9244	38.2671	15.7867		0.873761	0.939753	0.923207	0.886763	0.963626
602	24.1348	26.4135	36.9298	38.3046	15.8031		0.873565	0.94154	0.923342	0.887633	0.964624
603	24.1681	26.4184	36.9208	38.299	15.8233		0.874768	0.941715	0.923118	0.887502	0.965856
604	24.1498	26.3774	36.8323	38.3275	15.8289		0.874106	0.940251	0.920904	0.888162	0.966202
605	24.1508	26.3401	36.7853	38.2857	15.825		0.874143	0.938924	0.919729	0.887194	0.965964
606	24.1256	26.3206	36.7984	38.2842	15.8228		0.873229	0.938229	0.920056	0.887159	0.96583
607	24.1208	26.3106	36.8214	38.2515	15.8006		0.873055	0.937872	0.920633	0.886401	0.964474
608	24.1094	26.2542	36.8492	38.2419	15.801		0.872645	0.93586	0.921326	0.88618	0.964498
609	24.0642	26.2297	36.8719	38.2297	15.8078		0.871009	0.934987	0.921895	0.885896	0.964914
610	24.029	26.2547	36.8636	38.195	15.811		0.869733	0.935879	0.921687	0.885092	0.965107
611	24.0221	26.295	36.9075	38.2399	15.8022		0.869486	0.937313	0.922786	0.886132	0.964571
612	24.0608	26.3013	36.8933	38.2789	15.7841		0.870885	0.937538	0.92243	0.887038	0.963463
613	24.069	26.2881	36.8545	38.3049	15.7902		0.871182	0.937067	0.92146	0.887639	0.963839
614	24.075	26.2854	36.7625	38.2579	15.7859		0.871399	0.936972	0.919159	0.88655	0.963578
615	24.0453	26.3028	36.7386	38.2397	15.8019		0.870323	0.937592	0.918562	0.886128	0.964551
616	24.0361	26.2935	36.7641	38.2157	15.7915		0.869992	0.937262	0.919199	0.885573	0.963918
617	24.0379	26.3499	36.8187	38.1931	15.8002		0.870057	0.939273	0.920564	0.885049	0.964448
618	23.9883	26.3154	36.8231	38.1406	15.7886		0.86826	0.938042	0.920675	0.883831	0.963742
619	23.9964	26.3217	36.7889	38.0919	15.8039		0.868556	0.938267	0.91982	0.882704	0.964676
620	23.9797	26.2325	36.7824	38.0749	15.7887		0.867948	0.935088	0.919656	0.882308	0.963745
621	23.9917	26.2606	36.7533	38.0933	15.7894		0.868385	0.936089	0.91893	0.882736	0.96379
622	24.0237	26.2643	36.81	38.117	15.7725		0.869542	0.936222	0.920347	0.883286	0.962755
623	23.9876	26.2909	36.7872	38.1145	15.8141		0.868235	0.93717	0.919777	0.883228	0.965298
624	24.0142	26.2496	36.7954	38.0715	15.8093		0.8692	0.935695	0.919982	0.88223	0.965006
625	23.9982	26.2549	36.7831	38.0829	15.8115		0.868618	0.935884	0.919673	0.882494	0.965135
626	23.9747	26.251	36.8109	38.0672	15.7827		0.86777	0.935746	0.920369	0.882132	0.96338
627	23.9176	26.2925	36.8189	38.0958	15.808		0.865703	0.937224	0.92057	0.882793	0.964926
628	23.8815	26.293	36.8616	38.0984	15.8075		0.864397	0.937243	0.921638	0.882854	0.964893
629	23.8766	26.2879	36.8005	38.118	15.8133		0.864217	0.937063	0.920109	0.883308	0.965245
630	23.9035	26.2804	36.7602	38.0778	15.7898		0.865193	0.936794	0.919101	0.882378	0.963812
631	23.8679	26.2652	36.7059	38.0385	15.8082		0.863904	0.936254	0.917744	0.881467	0.964933
632	23.8873	26.274	36.715	38.0485	15.8136		0.864604	0.936566	0.917973	0.881697	0.965265
633	23.8823	26.2661	36.7415	38.0148	15.8349		0.864425	0.936286	0.918634	0.880917	0.966565
634	23.9119	26.2011	36.7209	38.0143	15.8204		0.865496	0.933968	0.91812	0.880906	0.96568
635	23.9147	26.1807	36.6981	38.002	15.7994		0.865595	0.933239	0.917548	0.88062	0.9644
636	23.8931	26.1811	36.676	38.0557	15.7705		0.864816	0.933255	0.916997	0.881865	0.962637
637	23.889	26.2251	36.693	38.049	15.7797		0.864667	0.934822	0.917422	0.881708	0.963197
638	23.9013	26.2305	36.7421	38.0256	15.7938		0.865113	0.935016	0.91865	0.881166	0.964055
639	23.9009	26.2577	36.733	38.0796	15.8217		0.865097	0.935983	0.918422	0.882419	0.965761
640	23.9053	26.38	36.7422	38.0748	15.8086		0.865256	0.940343	0.918652	0.882308	0.964958
641	23.8635	26.5023	36.6682	38.0746	15.8186		0.863744	0.944705	0.916802	0.882302	0.965569
642	23.861	26.6033	36.6682	38.0083	15.811		0.863652	0.948306	0.916802	0.880766	0.96511
643	23.8198	26.542	36.6189	38.0197	15.8202		0.862161	0.946119	0.915568	0.881031	0.965668
644	23.7996	26.4678	36.6712	37.9921	15.8053		0.861431	0.943473	0.916876	0.88039	0.964759
645	23.8122	26.4071	36.6559	37.9771	15.7932		0.861889	0.941309	0.916494	0.880044	0.964023
646	23.8151	26.3716	36.6727	37.9509	15.7988		0.861991	0.940044	0.916913	0.879436	0.96436
647	23.8397	26.3342	36.6164	37.9835	15.7931		0.862882	0.938712	0.915506	0.880191	0.964014
648	23.8463	26.2641	36.6208	37.9997	15.7949		0.863122	0.936214	0.915615	0.880568	0.964127
649	23.8635	26.2605	36.6132	38.0351	15.7716		0.863743	0.936084	0.915426	0.881387	0.9627
650	23.8733	26.2886	36.6187	38.0344	15.7781		0.864099	0.937088	0.915564	0.88137	0.963098
651	23.8732	26.3308	36.6525	38.0212	15.7933		0.864094	0.938592	0.91641	0.881066	0.96403
652	23.8638	26.3011	36.6409	37.9699	15.7955		0.863756	0.937531	0.916118	0.879876	0.96416
653	23.8336	26.2894	36.6593	37.9378	15.7819		0.862662	0.937114	0.916579	0.879133	0.96333
654	23.7871	26.2446	36.6219	37.9147	15.7617		0.860978	0.935517	0.915645	0.878598	0.962095
655	23.7894	26.2297	36.6346	37.9255	15.761		0.861063	0.934986	0.915962	0.878846	0.962058
656	23.7622	26.2095	36.613	37.8999	15.7546		0.860076	0.934267	0.915422	0.878255	0.961663
657	23.7722	26.2349	36.6253	37.9019	15.759		0.860438	0.935172	0.915729	0.878299	0.961931
658	23.7395	26.2442	36.635	37.8796	15.7528		0.859257	0.935506	0.915972	0.877783	0.961553
659	23.7256	26.249	36.5878	37.925	15.7802		0.858752	0.935676	0.914791	0.878835	0.963227
660	23.695	26.2178	36.5876	37.9111	15.7721		0.857645	0.934564	0.914785	0.878513	0.962733
661	23.6997	26.2535	36.5724	37.917	15.7765		0.857815	0.935835	0.914407	0.878651	0.963001
662	23.7283	26.2504	36.6386	37.8811	15.7738		0.858851	0.935725	0.916062	0.877818	0.962834
663	23.7381	26.2346	36.5928	37.8798	15.7852		0.859204	0.935163	0.914915	0.877789	0.963534
664	23.6748	26.2036	36.541	37.8141	15.79		0.856914	0.934056	0.913622	0.876265	0.963828
665	23.6129	26.1258	36.4833	37.8068	15.7675		0.854675	0.931282	0.912179	0.876096	0.962452
666	23.6341	26.1678	36.5393	37.8271	15.7601		0.85544	0.932779	0.913579	0.876568	0.962002
667	23.6557	26.125	36.5449	37.8495	15.7382		0.856221	0.931256	0.913718	0.877086	0.960662
668	23.7236	26.2121	36.5826	37.8966	15.761		0.858679	0.934361	0.914662	0.878178	0.962055
669	23.6905	26.2016	36.5472	37.8221	15.7582		0.857484	0.933984	0.913776	0.876452	0.961886
670	23.6969	26.2583	36.5799	37.854	15.7873		0.857712	0.936007	0.914594	0.87719	0.96366
671	23.6812	26.2589	36.5689	37.8515	15.7795		0.857145	0.936029	0.914319	0.877132	0.963185
672	23.6926	26.2267	36.6239	37.9011	15.7859		0.857558	0.934882	0.915694	0.878283	0.963578
673	23.7278	26.2189	36.6664	37.9427	15.7899		0.858832	0.934603	0.916756	0.879245	0.963819
674	23.7301	26.2009	36.7015	37.9262	15.7718		0.858916	0.933962	0.917635	0.878863	0.962714
675	23.7	26.2129	36.6386	37.889	15.7713		0.857827	0.934388	0.91606	0.878002	0.962684
676	23.6613	26.2088	36.5746	37.8445	15.7552		0.856427	0.934241	0.914462	0.876971	0.961703
677	23.6364	26.2026	36.5989	37.8106	15.7766		0.855524	0.93402	0.915069	0.876184	0.963007
678	23.6339	26.2014	36.5858	37.8131	15.7773		0.855435	0.93398	0.914741	0.876242	0.963049
679	23.6202	26.1396	36.5683	37.7566	15.7654		0.854936	0.931775	0.914303	0.874935	0.962322
680	23.5877	26.1074	36.4565	37.7581	15.7678		0.853761	0.930627	0.911508	0.874968	0.962473
681	23.5796	26.0915	36.4616	37.7566	15.7724		0.853468	0.930062	0.911636	0.874934	0.962753
682	23.6054	26.1427	36.4848	37.788	15.8079		0.854401	0.931886	0.912216	0.875662	0.964916
683	23.6059	26.1678	36.5382	37.7363	15.7845		0.854421	0.932781	0.91355	0.874464	0.963492
684	23.6251	26.2249	36.5599	37.7604	15.771		0.855116	0.934815	0.914094	0.875021	0.962668
685	23.6252	26.2778	36.4912	37.7624	15.7567		0.85512	0.936703	0.912377	0.875068	0.961795
686	23.6113	26.2552	36.5008	37.7621	15.7635		0.854616	0.935895	0.912617	0.875061	0.962209
687	23.5575	26.2071	36.4259	37.7241	15.7633		0.852667	0.934183	0.910743	0.874181	0.962197
688	23.5198	26.1415	36.4916	37.6942	15.7431		0.851305	0.931842	0.912385	0.873487	0.960965
689	23.5706	26.1844	36.5179	37.7491	15.7404		0.853144	0.933374	0.913044	0.874759	0.960796
690	23.6306	26.1992	36.6103	37.8144	15.7382		0.855315	0.933898	0.915354	0.876274	0.960665
691	23.651	26.2395	36.5322	37.7961	15.7485		0.856051	0.935335	0.9134	0.875849	0.96129
692	23.6475	26.2516	36.5161	37.8132	15.754		0.855924	0.935769	0.912999	0.876245	0.96163
693	23.6538	26.2488	36.4903	37.7607	15.7654		0.856155	0.935667	0.912353	0.875028	0.962326
694	23.6506	26.2859	36.622	37.824	15.795		0.856039	0.93699	0.915648	0.876495	0.964133
695	23.6355	26.2515	36.5834	37.7469	15.7936		0.855492	0.935763	0.914682	0.874709	0.964045
696	23.5742	26.2318	36.5007	37.7215	15.782		0.853274	0.935062	0.912615	0.874121	0.963337
697	23.5271	26.1664	36.3837	37.6758	15.7474		0.851566	0.93273	0.909688	0.873062	0.961227
698	23.5181	26.1315	36.3588	37.6778	15.7168		0.851241	0.931487	0.909066	0.873108	0.959356
699	23.5445	26.191	36.4589	37.7509	15.7335		0.852199	0.933606	0.911569	0.874801	0.960374
700	23.5589	26.2102	36.5372	37.8056	15.7379		0.85272	0.934292	0.913527	0.876069	0.960645
701	23.5123	26.2458	36.5114	37.792	15.7724		0.851031	0.93556	0.912882	0.875754	0.962752
702	23.5095	26.2404	36.4983	37.7746	15.7733		0.85093	0.935369	0.912555	0.87535	0.962807
703	23.528	26.1939	36.401	37.7149	15.7776		0.8516	0.933711	0.91012	0.873968	0.963068
704	23.5286	26.2074	36.4331	37.7356	15.7725		0.851622	0.934191	0.910923	0.874446	0.962757
705	23.5029	26.1432	36.3438	37.6423	15.7522		0.850693	0.931903	0.90869	0.872284	0.961516
706	23.4526	26.1622	36.3817	37.5842	15.7484		0.848873	0.932582	0.909639	0.870937	0.961284
707	23.5336	26.1634	36.4439	37.6133	15.7738		0.851802	0.932625	0.911194	0.871613	0.962838
708	23.4906	26.1579	36.4351	37.5964	15.7749		0.850245	0.932426	0.910973	0.87122	0.962902
709	23.5411	26.1773	36.4703	37.6499	15.7829		0.852073	0.933119	0.911854	0.872461	0.963395
710	23.4308	26.1124	36.3847	37.5703	15.7524		0.848082	0.930807	0.909714	0.870617	0.961528
711	23.4918	26.1289	36.4545	37.5932	15.7669		0.850291	0.931393	0.911458	0.871146	0.962417
712	23.4913	26.0849	36.4259	37.5376	15.7674		0.850271	0.929826	0.910743	0.869859	0.962447
713	23.4927	26.1059	36.4897	37.5248	15.7791		0.850324	0.930575	0.912338	0.869562	0.963159
714	23.4579	26.1041	36.4454	37.5605	15.762		0.849065	0.930511	0.911231	0.870389	0.962115
715	23.3889	26.1221	36.4755	37.5938	15.7623		0.846565	0.931152	0.911984	0.871162	0.962132
716	23.4154	26.1582	36.4747	37.6142	15.7596		0.847526	0.932437	0.911964	0.871633	0.961969
717	23.3334	26.1289	36.4998	37.5843	15.7757		0.844555	0.931394	0.912591	0.87094	0.962952
718	23.3716	26.1475	36.4512	37.5261	15.7674		0.845941	0.932059	0.911377	0.869592	0.962445
719	23.3419	26.1322	36.3747	37.5075	15.7562		0.844866	0.931511	0.909463	0.86916	0.961762
720	23.3696	26.1371	36.354	37.5257	15.7476		0.845866	0.931686	0.908946	0.869583	0.961236
721	23.3646	26.1107	36.3829	37.5676	15.7504		0.845686	0.930746	0.909667	0.870554	0.961407
722	23.3839	26.0675	36.3847	37.5671	15.7633		0.846386	0.929204	0.909713	0.870542	0.962194
723	23.46	26.0641	36.3512	37.5193	15.7569		0.84914	0.929083	0.908876	0.869435	0.961804
724	23.4402	26.0474	36.3066	37.4969	15.7446		0.848424	0.928487	0.90776	0.868916	0.961054
725	23.4336	26.05	36.3275	37.5197	15.7317		0.848183	0.928583	0.908282	0.869444	0.960269
726	23.3874	26.0202	36.3266	37.5156	15.7157		0.846513	0.92752	0.90826	0.869349	0.959287
727	23.3769	26.0068	36.3163	37.5152	15.7221		0.84613	0.927043	0.908004	0.869339	0.959678
728	23.3883	25.9899	36.2797	37.4987	15.7371		0.846544	0.92644	0.907088	0.868957	0.960597
729	23.3804	26.0222	36.2907	37.5165	15.7956		0.846257	0.927589	0.907363	0.869369	0.964165
730	23.3607	26.0563	36.3593	37.4861	15.7831		0.845543	0.928807	0.909077	0.868664	0.963405
731	23.342	26.1249	36.4054	37.4643	15.7914		0.844868	0.931251	0.91023	0.868159	0.963911
732	23.3108	26.1452	36.4412	37.4105	15.7573		0.843738	0.931973	0.911127	0.866914	0.961828
733	23.3315	26.1436	36.3815	37.4375	15.7742		0.844487	0.931918	0.909632	0.867538	0.962863
734	23.321	26.1142	36.3217	37.478	15.7694		0.84411	0.930868	0.908137	0.868477	0.96257
735	23.3352	26.1106	36.2885	37.5456	15.7654		0.84462	0.930741	0.907309	0.870044	0.962323
736	23.2923	26.0816	36.2838	37.5401	15.7556		0.843068	0.929709	0.90719	0.869917	0.961725
737	23.2638	26.0404	36.3415	37.4808	15.7324		0.842038	0.928238	0.908633	0.868543	0.960307
738	23.273	25.9491	36.3443	37.46	15.7173		0.842369	0.924984	0.908702	0.868061	0.95939
739	23.2737	25.9054	36.3679	37.4916	15.721		0.842396	0.923427	0.909293	0.868792	0.959614
740	23.2692	25.8623	36.3277	37.4867	15.7245		0.842234	0.921891	0.908288	0.86868	0.959828
741	23.2917	25.9137	36.347	37.4821	15.7299		0.843047	0.923723	0.908772	0.868572	0.960158
742	23.2682	25.9475	36.3625	37.4427	15.7097		0.842197	0.924927	0.909159	0.86766	0.958926
743	23.277	26.0079	36.3937	37.5006	15.7091		0.842517	0.92708	0.909939	0.869001	0.958889
744	23.2427	26.0385	36.4151	37.482	15.7196		0.841276	0.928172	0.910474	0.86857	0.959526
745	23.2442	25.9827	36.4312	37.5108	15.7379		0.841327	0.926182	0.910876	0.869237	0.960647
746	23.2346	25.9331	36.3896	37.4521	15.7328		0.840981	0.924415	0.909836	0.867878	0.960331
747	23.1747	25.877	36.3507	37.4171	15.7457		0.838813	0.922416	0.908863	0.867066	0.961122
748	23.207	25.9246	36.3163	37.3594	15.7369		0.839984	0.924111	0.908004	0.865728	0.960585
749	23.1874	25.9456	36.365	37.3314	15.7413		0.839274	0.924859	0.909221	0.865081	0.960853
750	23.2312	25.9932	36.4006	37.408	15.7307		0.840858	0.926556	0.910112	0.866856	0.960208
751	23.2088	26.0496	36.4301	37.4593	15.7527		0.840048	0.928567	0.910849	0.868044	0.961545
752	23.234	26.0861	36.4279	37.5078	15.7589		0.840959	0.929867	0.910794	0.869169	0.961925
753	23.2169	26.029	36.409	37.4547	15.7164		0.84034	0.927833	0.910322	0.867938	0.959332
754	23.246	25.9672	36.3593	37.4064	15.7025		0.841393	0.925629	0.909079	0.866818	0.958487
755	23.2204	25.9131	36.3448	37.455	15.6765		0.840468	0.923702	0.908716	0.867944	0.956896
756	23.2216	25.9562	36.3129	37.4171	15.7041		0.840512	0.925239	0.907919	0.867066	0.958583
757	23.1763	25.9502	36.3117	37.4459	15.7032		0.838872	0.925025	0.907889	0.867734	0.958525
758	23.1961	25.9824	36.298	37.3569	15.7289		0.839586	0.926171	0.907545	0.865671	0.960094
759	23.1897	25.9603	36.3813	37.3818	15.7363		0.839355	0.925385	0.909629	0.866248	0.960545
760	23.1876	25.9816	36.3917	37.3499	15.7547		0.839279	0.926142	0.909888	0.865508	0.96167
761	23.1428	25.985	36.4163	37.3783	15.751		0.837657	0.926264	0.910505	0.866168	0.961446
762	23.1772	25.9868	36.3465	37.4451	15.766		0.838903	0.92633	0.908759	0.867714	0.962359
763	23.127	25.9816	36.3305	37.4525	15.7352		0.837086	0.926144	0.908358	0.867887	0.960479
764	23.1497	26.008	36.3023	37.4053	15.743		0.837909	0.927083	0.907652	0.866794	0.960959
765	23.1256	26.0445	36.3079	37.3576	15.7483		0.837035	0.928384	0.907794	0.865686	0.961278
766	23.1608	26.0408	36.3043	37.3452	15.7709		0.838309	0.928253	0.907703	0.865401	0.962657
767	23.1356	25.9965	36.2855	37.3789	15.7599		0.837396	0.926673	0.907233	0.866181	0.96199
768	23.0877	25.9385	36.2881	37.3609	15.7478		0.835664	0.924606	0.907298	0.865763	0.961247
769	23.1311	25.9228	36.2703	37.3849	15.7474		0.837234	0.924047	0.906853	0.866321	0.961224
770	23.1778	25.9273	36.2808	37.3906	15.7487		0.838923	0.924207	0.907115	0.866452	0.961306
771	23.2025	25.9472	36.271	37.3404	15.7601		0.839819	0.924918	0.906871	0.865288	0.962002
772	23.2196	26.0021	36.3037	37.3598	15.7687		0.840437	0.926873	0.907689	0.865739	0.962523
773	23.132	25.9988	36.2901	37.3724	15.775		0.837266	0.926757	0.907348	0.866031	0.962907
774	23.1326	26.018	36.3192	37.4222	15.7652		0.837289	0.92744	0.908075	0.867186	0.962314
775	23.0681	25.9551	36.3	37.4106	15.75		0.834955	0.9252	0.907596	0.866916	0.961383
776	23.1332	25.9513	36.3501	37.4093	15.7753		0.837311	0.925064	0.908848	0.866886	0.962925
777	23.17	25.977	36.3566	37.4193	15.7865		0.838644	0.92598	0.909012	0.867118	0.963614
778	23.1402	25.9717	36.3192	37.383	15.7975		0.837563	0.925792	0.908076	0.866276	0.964285
779	23.1278	25.9853	36.2761	37.3524	15.7826		0.837115	0.926275	0.906997	0.865566	0.963375
780	23.06	25.9437	36.2389	37.335	15.785		0.834663	0.924791	0.906068	0.865164	0.963523
781	23.1063	25.9788	36.3378	37.3936	15.7749		0.836336	0.926042	0.908542	0.866521	0.962905
782	23.091	25.976	36.3403	37.4251	15.7564		0.835782	0.925945	0.908603	0.867251	0.961776
783	23.0889	25.962	36.3071	37.4181	15.7444		0.835708	0.925445	0.907774	0.867091	0.961043
784	23.0514	25.963	36.242	37.3295	15.75		0.83435	0.925482	0.906145	0.865037	0.961387
785	23.0207	25.9576	36.2599	37.3248	15.7679		0.83324	0.925287	0.906592	0.864928	0.962476
786	23.0205	25.9746	36.2684	37.3536	15.7762		0.833232	0.925894	0.906805	0.865594	0.962986
787	22.9932	25.897	36.2743	37.368	15.7635		0.832244	0.923126	0.906952	0.865929	0.96221
788	23.0161	25.9081	36.2485	37.3362	15.7874		0.833071	0.923524	0.906308	0.865192	0.963666
789	23.0271	25.8853	36.2424	37.3087	15.7705		0.83347	0.922712	0.906155	0.864555	0.962633
790	23.0592	25.9586	36.2285	37.3727	15.8016		0.834631	0.925322	0.905807	0.866037	0.964533
791	23.0719	25.9856	36.2595	37.4127	15.7906		0.835093	0.926287	0.906582	0.866964	0.963864
792	23.0409	26.0172	36.2531	37.3944	15.8084		0.833969	0.927411	0.906424	0.86654	0.964951
793	23.0718	26.043	36.2725	37.3608	15.8106		0.835088	0.928334	0.906909	0.865762	0.965082
794	23.0956	26.0235	36.2583	37.2801	15.8053		0.835949	0.927635	0.906553	0.863892	0.964759
795	23.1355	26.0304	36.277	37.3486	15.8135		0.837394	0.927883	0.90702	0.86548	0.965261
796	23.0996	26.0111	36.272	37.3045	15.7902		0.836093	0.927196	0.906896	0.864458	0.963835
797	23.0803	26.0465	36.2307	37.3415	15.786		0.835397	0.928457	0.905864	0.865314	0.963582
798	23.0614	26.0177	36.2373	37.2932	15.7739		0.834713	0.92743	0.906027	0.864196	0.962843
799	23.0266	25.9961	36.2178	37.2947	15.8011		0.833453	0.92666	0.90554	0.864229	0.964504
800	23.0103	25.9615	36.2162	37.2502	15.8031		0.832861	0.925426	0.9055	0.863199	0.964624
801	22.9661	25.9267	36.1716	37.2349	15.7908		0.831261	0.924184	0.904386	0.862844	0.963877
802	23.0142	25.9242	36.1672	37.2653	15.7721		0.833002	0.924095	0.904276	0.863548	0.962732
803	22.9954	25.8927	36.1797	37.2735	15.7571		0.832325	0.922975	0.904589	0.863739	0.961814
804	23.0375	25.9066	36.1978	37.2526	15.7664		0.833848	0.923469	0.905039	0.863253	0.962387
805	22.9759	25.9064	36.215	37.239	15.7744		0.831616	0.923462	0.90547	0.86294	0.962875
806	22.9445	25.8832	36.2225	37.2575	15.7886		0.83048	0.922636	0.905658	0.863368	0.963737
807	22.958	25.8688	36.2406	37.248	15.7887		0.830968	0.922121	0.906111	0.863148	0.963743
808	23.0207	25.8522	36.2665	37.2277	15.7579		0.83324	0.921529	0.906757	0.862678	0.961865
809	22.9902	25.8988	36.309	37.1942	15.7669		0.832133	0.923192	0.90782	0.861902	0.962414
810	22.9617	25.9254	36.3468	37.2042	15.7755		0.831105	0.924142	0.908765	0.862134	0.962942
811	22.9223	25.9409	36.3065	37.2514	15.8101		0.829677	0.924693	0.907757	0.863227	0.965055
812	22.973	25.9308	36.2555	37.2807	15.7827		0.831512	0.924332	0.906483	0.863904	0.963379
813	22.9839	25.9839	36.2143	37.2978	15.7952		0.831906	0.926224	0.905454	0.864303	0.964145
814	22.9671	25.9916	36.2284	37.2024	15.7919		0.831298	0.926499	0.905805	0.862092	0.963939
815	22.9587	25.9689	36.2628	37.1854	15.813		0.830996	0.925692	0.906665	0.861698	0.96523
816	22.9634	25.884	36.2607	37.163	15.7913		0.831166	0.922666	0.906614	0.861177	0.963906
817	23.0034	25.8904	36.3002	37.2102	15.7698		0.832612	0.922893	0.9076	0.862272	0.962592
818	22.9963	25.8727	36.2224	37.2184	15.7599		0.832354	0.922261	0.905656	0.862462	0.961989
819	22.969	25.9026	36.1944	37.2485	15.7576		0.831368	0.923326	0.904954	0.863159	0.961849
820	22.9365	25.8642	36.1811	37.2615	15.7793		0.830192	0.921959	0.904622	0.86346	0.963171
821	22.9111	25.8399	36.2515	37.241	15.7747		0.82927	0.921092	0.906382	0.862985	0.962894
822	22.8602	25.8256	36.2893	37.194	15.7667		0.827429	0.920583	0.907328	0.861897	0.962406
823	22.8449	25.7779	36.2574	37.1765	15.7438		0.826875	0.91888	0.906529	0.861491	0.961007
824	22.8542	25.8162	36.2363	37.1685	15.7512		0.827212	0.920248	0.906002	0.861306	0.961454
825	22.8822	25.7958	36.2142	37.1513	15.7553		0.828225	0.919521	0.905451	0.860907	0.961708
826	22.8894	25.8363	36.231	37.1374	15.7618		0.828487	0.920965	0.905871	0.860584	0.962106
827	22.916	25.8245	36.2114	37.1361	15.7661		0.829449	0.920543	0.905381	0.860556	0.962365
828	22.8937	25.836	36.1984	37.1616	15.7865		0.828643	0.920952	0.905056	0.861145	0.96361
829	22.8741	25.8315	36.2034	37.1717	15.781		0.827933	0.920791	0.905179	0.86138	0.963278
830	22.8211	25.8105	36.2217	37.1706	15.7857		0.826016	0.920042	0.905638	0.861354	0.963561
831	22.807	25.8191	36.2162	37.1473	15.7632		0.825505	0.920349	0.905502	0.860814	0.962191
832	22.8039	25.8505	36.1818	37.1388	15.7874		0.825392	0.921471	0.904641	0.860618	0.963668
833	22.8499	25.8547	36.1569	37.1345	15.7901		0.827058	0.92162	0.904019	0.860517	0.963834
834	22.9115	25.8241	36.2038	37.1343	15.791		0.829285	0.920528	0.905189	0.860513	0.963887
835	22.9125	25.7784	36.2339	37.1097	15.7586		0.829322	0.9189	0.905943	0.859942	0.961909
836	22.9052	25.7926	36.274	37.1215	15.7496		0.82906	0.919406	0.906946	0.860216	0.961359
837	22.8714	25.8251	36.209	37.1025	15.7519		0.827833	0.920566	0.905321	0.859776	0.9615
838	22.8579	25.8613	36.1498	37.0668	15.7796		0.827346	0.921856	0.90384	0.858949	0.963191
839	22.8537	25.8526	36.1331	37.0636	15.7746		0.827193	0.921545	0.903423	0.858875	0.962884
840	22.8396	25.8107	36.173	37.0532	15.7698		0.826685	0.920053	0.904421	0.858634	0.962593
841	22.848	25.7977	36.1963	37.0802	15.7625		0.826987	0.91959	0.905003	0.859259	0.962149
842	22.8507	25.7917	36.1788	37.0518	15.7863		0.827084	0.919375	0.904564	0.858601	0.963599
843	22.8232	25.822	36.1605	37.074	15.8062		0.82609	0.920454	0.904108	0.859116	0.964812
844	22.8084	25.8084	36.1425	37.1157	15.809		0.825556	0.919969	0.903657	0.860083	0.964985
845	22.7986	25.8426	36.1688	37.0878	15.783		0.825199	0.921189	0.904315	0.859436	0.963399
846	22.7858	25.8118	36.2075	37.0673	15.7687		0.824738	0.920092	0.905282	0.858961	0.962525
847	22.7823	25.7699	36.2191	36.9817	15.7656		0.824608	0.918598	0.905573	0.856978	0.962338
848	22.7511	25.7391	36.2156	37.0132	15.767		0.823481	0.917497	0.905485	0.857707	0.962421
849	22.7657	25.7077	36.1682	36.9987	15.7672		0.824008	0.91638	0.9043	0.857371	0.962433
850	22.7577	25.7542	36.2056	36.9902	15.76		0.823719	0.918038	0.905235	0.857174	0.961994
851	22.7533	25.7238	36.1869	36.9851	15.7572		0.823559	0.916954	0.904769	0.857055	0.961822
852	22.7977	25.7704	36.2307	37.0042	15.753		0.825166	0.918616	0.905862	0.857499	0.961564
853	22.7854	25.7181	36.1932	37.0793	15.7577		0.824724	0.916751	0.904925	0.859238	0.961854
854	22.7717	25.7626	36.1945	37.0804	15.7604		0.824226	0.918336	0.904958	0.859265	0.962017
855	22.7308	25.7451	36.1536	37.0187	15.7655		0.822746	0.917712	0.903934	0.857833	0.962328
856	22.7381	25.8	36.1894	37.0184	15.78		0.82301	0.919671	0.90483	0.857828	0.963216
857	22.7498	25.8002	36.2269	37.0357	15.7986		0.823433	0.919679	0.905769	0.858227	0.964348
858	22.7405	25.8024	36.2514	37.1019	15.8112		0.823096	0.919757	0.906381	0.859762	0.965122
859	22.7421	25.78	36.2278	37.069	15.7927		0.823155	0.918957	0.905791	0.859	0.96399
860	22.7745	25.782	36.2237	37.042	15.7791		0.824328	0.919028	0.905689	0.858374	0.963162
861	22.7903	25.7855	36.2547	37.0397	15.7536		0.824901	0.919155	0.906463	0.85832	0.961605
862	22.7615	25.7468	36.264	37.0241	15.7538		0.823858	0.917775	0.906695	0.85796	0.961618
863	22.722	25.6938	36.2416	37.0317	15.748		0.822427	0.915885	0.906136	0.858135	0.961264
864	22.6757	25.7182	36.2159	37.0672	15.7733		0.820753	0.916756	0.905492	0.858958	0.962804
865	22.7002	25.8212	36.2115	37.0432	15.7912		0.821639	0.920424	0.905383	0.858401	0.963898
866	22.7179	25.9078	36.2455	37.0205	15.8169		0.822279	0.923512	0.906232	0.857876	0.965464
867	22.7407	25.9542	36.2488	36.993	15.8233		0.823103	0.925167	0.906314	0.857238	0.96586
868	22.7503	25.9672	36.2699	37.0198	15.8443		0.823451	0.92563	0.906843	0.85786	0.967141
869	22.7187	25.973	36.2558	36.9981	15.8122		0.822308	0.925836	0.906489	0.857356	0.965181
870	22.7042	25.9883	36.2681	36.9303	15.8066		0.821784	0.926383	0.906797	0.855785	0.964841
871	22.6692	25.9857	36.2492	36.9134	15.7806		0.820516	0.926289	0.906326	0.855393	0.963251
872	22.7023	26.0294	36.2553	36.9373	15.8017		0.821713	0.927846	0.906478	0.855948	0.964542
873	22.7209	26.0297	36.2207	36.926	15.8094		0.822388	0.927857	0.905613	0.855685	0.965012
874	22.7154	25.9951	36.1831	36.9208	15.824		0.822188	0.926626	0.904672	0.855566	0.965899
875	22.6887	25.9403	36.1574	36.9557	15.8176		0.821224	0.924672	0.904031	0.856374	0.965509
876	22.6539	25.8969	36.1793	37.0173	15.8176		0.819962	0.923125	0.904579	0.857802	0.965512
877	22.6304	25.8974	36.2558	37.0266	15.8145		0.819111	0.923142	0.906491	0.858017	0.965322
878	22.4938	25.8749	36.2524	37.0308	15.8309		0.814168	0.92234	0.906405	0.858115	0.96632
879	22.4096	25.8491	36.1858	36.998	15.8103		0.811119	0.921419	0.904741	0.857354	0.965067
880	22.353	25.8538	36.1591	36.9689	15.8175		0.809072	0.921588	0.904072	0.856679	0.965504
881	22.3566	25.8335	36.185	36.9287	15.8147		0.809203	0.920863	0.904721	0.855749	0.965335
882	22.3074	25.8096	36.2314	36.9722	15.8073		0.807422	0.920012	0.90588	0.856757	0.964879
883	22.2774	25.7982	36.1905	36.95	15.7881		0.806336	0.919607	0.904859	0.856241	0.96371
884	22.25	25.7754	36.1527	36.9087	15.7581		0.805344	0.918793	0.903912	0.855286	0.961881
885	22.2282	25.7847	36.1557	36.8655	15.7775		0.804553	0.919125	0.903987	0.854284	0.96306
886	22.1896	25.7681	36.1843	36.9024	15.7796		0.803155	0.918534	0.904704	0.85514	0.963189
887	22.2149	25.799	36.1675	36.9363	15.8002		0.804074	0.919633	0.904282	0.855924	0.964445
888	22.2211	25.7778	36.1908	36.9203	15.8068		0.804296	0.918879	0.904866	0.855553	0.964849
889	22.2441	25.7899	36.1889	36.9385	15.813		0.805129	0.919308	0.904818	0.855976	0.965231
890	22.1778	25.7626	36.2365	36.8853	15.8044		0.802729	0.918338	0.906009	0.854743	0.964706
891	22.154	25.771	36.2178	36.9013	15.8004		0.801867	0.918635	0.905541	0.855114	0.964459
892	22.1319	25.7154	36.2155	36.889	15.7882		0.801067	0.916656	0.905482	0.854828	0.963714
893	22.1129	25.6832	36.1601	36.8971	15.8147		0.800381	0.915507	0.904099	0.855017	0.965331
894	22.0945	25.673	36.1463	36.8981	15.7995		0.799715	0.915142	0.903752	0.855039	0.964407
895	22.0376	25.6546	36.1435	36.8642	15.8177		0.797654	0.914487	0.903682	0.854254	0.965514
896	22.0465	25.677	36.1566	36.8504	15.7877		0.797976	0.915285	0.90401	0.853934	0.963686
897	22.0672	25.6551	36.1355	36.8388	15.8166		0.798727	0.914506	0.903483	0.853666	0.965448
898	22.0604	25.676	36.1301	36.8219	15.8172		0.798479	0.91525	0.903347	0.853274	0.965483
899	21.987	25.6905	36.1766	36.873	15.8316		0.795825	0.915766	0.904511	0.854458	0.966367
900	21.9137	25.705	36.2232	36.9241	15.8461		0.793171	0.916282	0.905675	0.855641	0.96725

## Sheet: 5% 300s
	ThT fluorescence						Normalized data
time, min	1 repeat	2 repeat	3 repeat	4 repeat	5 repeat		1 repeat	2 repeat	3 repeat	4 repeat	5 repeat
1	0.777441	0.727292	0.646311	0.654203	0.636952		0.0400998	0.0280821	0.0219616	0.0196543	0.027732
2	0.923014	0.938401	0.825937	0.923706	0.797553		0.0476084	0.0362334	0.0280653	0.027751	0.0347244
3	1.06859	1.14951	1.00556	1.19321	0.958154		0.0551169	0.0443847	0.034169	0.0358478	0.0417167
4	1.13923	1.25278	1.0864	1.41486	1.05331		0.0587607	0.0483722	0.0369158	0.0425068	0.0458597
5	1.08864	1.3373	1.19718	1.53498	1.13722		0.0561514	0.0516356	0.0406803	0.0461157	0.049513
6	1.15615	1.45846	1.2823	1.65687	1.19384		0.0596332	0.056314	0.0435726	0.0497777	0.051978
7	1.24452	1.57238	1.38319	1.79065	1.27103		0.0641912	0.0607125	0.0470009	0.0537968	0.0553389
8	1.31978	1.68622	1.46762	1.93314	1.34206		0.0680732	0.0651082	0.0498696	0.0580777	0.0584315
9	1.39998	1.80295	1.56845	2.08715	1.42739		0.07221	0.0696152	0.053296	0.0627046	0.0621467
10	1.47298	1.90869	1.67123	2.23607	1.50664		0.0759753	0.0736981	0.0567883	0.0671787	0.0655968
11	1.5545	2.01356	1.78496	2.3967	1.59626		0.08018	0.0777473	0.060653	0.0720044	0.0694989
12	1.63374	2.11099	1.89285	2.56424	1.68668		0.0842669	0.0815092	0.0643189	0.0770378	0.0734356
13	1.71539	2.21684	2.00025	2.73404	1.77997		0.0884786	0.0855963	0.0679684	0.0821391	0.0774973
14	1.78748	2.32138	2.10289	2.90122	1.86556		0.0921969	0.0896327	0.0714562	0.0871617	0.0812239
15	1.85432	2.43487	2.19652	3.05974	1.94725		0.0956443	0.0940151	0.0746377	0.0919243	0.0847807
16	1.92385	2.53039	2.29398	3.20825	2.03016		0.0992305	0.097703	0.0779494	0.0963861	0.0883905
17	2.0019	2.62486	2.39407	3.34635	2.12025		0.103257	0.101351	0.0813503	0.100535	0.0923127
18	2.07394	2.71838	2.4951	3.48628	2.20993		0.106972	0.104962	0.0847834	0.104739	0.0962172
19	2.13991	2.82561	2.58688	3.62746	2.30062		0.110375	0.109102	0.0879021	0.10898	0.100166
20	2.20392	2.92327	2.68566	3.77227	2.39604		0.113676	0.112873	0.0912584	0.113331	0.10432
21	2.26923	3.00969	2.77727	3.90705	2.47768		0.117045	0.11621	0.0943715	0.11738	0.107875
22	2.33872	3.09646	2.87635	4.04285	2.55874		0.120629	0.11956	0.097738	0.12146	0.111404
23	2.40112	3.18383	2.95943	4.1784	2.62886		0.123848	0.122934	0.100561	0.125532	0.114457
24	2.47336	3.28769	3.0628	4.31554	2.72122		0.127574	0.126944	0.104074	0.129652	0.118478
25	2.537	3.37819	3.15898	4.44673	2.82301		0.130857	0.130438	0.107342	0.133594	0.12291
26	2.60891	3.47022	3.2577	4.572	2.91347		0.134566	0.133992	0.110696	0.137357	0.126849
27	2.68467	3.54941	3.36228	4.69231	3.00917		0.138473	0.137049	0.11425	0.140972	0.131015
28	2.75424	3.646	3.45566	4.82368	3.08421		0.142062	0.140779	0.117423	0.144919	0.134282
29	2.81928	3.74801	3.55225	4.95659	3.17863		0.145416	0.144718	0.120705	0.148912	0.138393
30	2.86893	3.84126	3.63406	5.09331	3.25712		0.147977	0.148318	0.123485	0.153019	0.14181
31	2.93521	3.94086	3.72805	5.22807	3.34189		0.151396	0.152164	0.126679	0.157068	0.145501
32	3.0025	4.03547	3.82715	5.34791	3.43051		0.154867	0.155817	0.130046	0.160668	0.14936
33	3.07146	4.12981	3.93046	5.46819	3.51436		0.158423	0.15946	0.133557	0.164282	0.15301
34	3.13709	4.21939	4.028	5.58484	3.60828		0.161809	0.162918	0.136871	0.167786	0.157099
35	3.20436	4.31074	4.11558	5.71115	3.68968		0.165279	0.166446	0.139847	0.171581	0.160643
36	3.2701	4.42217	4.21126	5.84481	3.78528		0.168669	0.170748	0.143098	0.175597	0.164806
37	3.33238	4.51868	4.32062	5.97391	3.87964		0.171881	0.174475	0.146814	0.179475	0.168914
38	3.39103	4.61363	4.43786	6.10471	3.98157		0.174907	0.178141	0.150798	0.183405	0.173352
39	3.45618	4.69046	4.54202	6.22645	4.0648		0.178267	0.181108	0.154338	0.187062	0.176976
40	3.51954	4.78753	4.6326	6.34608	4.15386		0.181535	0.184856	0.157415	0.190656	0.180853
41	3.58768	4.89008	4.74506	6.46817	4.25148		0.18505	0.188815	0.161237	0.194324	0.185104
42	3.65719	5.00366	4.83849	6.60252	4.34372		0.188635	0.193201	0.164411	0.198361	0.18912
43	3.72849	5.10602	4.94555	6.73225	4.43562		0.192313	0.197153	0.16805	0.202258	0.193121
44	3.79793	5.20551	5.04939	6.86167	4.52667		0.195895	0.200995	0.171578	0.206146	0.197085
45	3.86694	5.29229	5.1735	6.98131	4.63405		0.199454	0.204345	0.175795	0.209741	0.20176
46	3.92412	5.39723	5.27798	7.11243	4.72459		0.202403	0.208397	0.179345	0.21368	0.205702
47	3.98024	5.5076	5.37444	7.25031	4.82512		0.205298	0.212659	0.182623	0.217822	0.210079
48	4.04926	5.61087	5.49835	7.38535	4.91058		0.208857	0.216646	0.186834	0.221879	0.2138
49	4.11222	5.7036	5.63251	7.52209	5.00769		0.212105	0.220227	0.191393	0.225987	0.218028
50	4.17664	5.80158	5.75116	7.65175	5.09183		0.215428	0.22401	0.195424	0.229883	0.221691
51	4.2283	5.90419	5.85156	7.78085	5.18593		0.218092	0.227972	0.198836	0.233761	0.225788
52	4.29636	6.00862	5.96437	7.91414	5.27642		0.221603	0.232004	0.202669	0.237766	0.229728
53	4.36371	6.11052	6.08047	8.05059	5.37154		0.225077	0.235939	0.206614	0.241865	0.233869
54	4.4219	6.23695	6.19229	8.18542	5.47956		0.228078	0.24082	0.210414	0.245916	0.238572
55	4.50102	6.33489	6.30418	8.30909	5.57573		0.232159	0.244602	0.214216	0.249631	0.242759
56	4.584	6.43492	6.42565	8.43553	5.67838		0.236439	0.248464	0.218343	0.25343	0.247229
57	4.65634	6.53315	6.53736	8.56214	5.75518		0.24017	0.252257	0.222139	0.257234	0.250573
58	4.71152	6.64431	6.63908	8.69446	5.85619		0.243017	0.256549	0.225595	0.261209	0.25497
59	4.75726	6.76035	6.7471	8.8206	5.95081		0.245376	0.26103	0.229266	0.264999	0.25909
60	4.83411	6.84575	6.8802	8.966	6.06351		0.24934	0.264327	0.233789	0.269367	0.263997
61	4.90533	6.9462	7.02473	9.10204	6.16934		0.253013	0.268206	0.2387	0.273454	0.268605
62	4.97014	7.05104	7.14551	9.24522	6.27143		0.256356	0.272254	0.242804	0.277755	0.273049
63	5.03749	7.1626	7.2663	9.37682	6.37493		0.25983	0.276562	0.246908	0.281709	0.277556
64	5.09742	7.26223	7.37646	9.51645	6.47257		0.262921	0.280408	0.250652	0.285904	0.281807
65	5.1839	7.35657	7.49957	9.65076	6.56667		0.267381	0.284051	0.254835	0.289939	0.285904
66	5.24806	7.45439	7.60803	9.79449	6.6436		0.270691	0.287828	0.25852	0.294257	0.289253
67	5.3109	7.58051	7.71342	9.94049	6.73879		0.273932	0.292698	0.262102	0.298644	0.293397
68	5.37369	7.67202	7.81469	10.087	6.81968		0.277171	0.296231	0.265543	0.303045	0.296919
69	5.43127	7.81715	7.91496	10.2298	6.9321		0.280141	0.301835	0.26895	0.307336	0.301814
70	5.50796	7.89811	8.05249	10.3359	7.03213		0.284097	0.304961	0.273623	0.310522	0.306169
71	5.57041	8.00176	8.17843	10.4613	7.13914		0.287318	0.308963	0.277903	0.314289	0.310828
72	5.63688	8.07299	8.30312	10.5801	7.22802		0.290746	0.311713	0.282139	0.317858	0.314698
73	5.69062	8.20407	8.39834	10.747	7.30683		0.293518	0.316775	0.285375	0.322874	0.318129
74	5.74253	8.32626	8.50986	10.8701	7.40524		0.296195	0.321492	0.289165	0.326571	0.322414
75	5.8119	8.41483	8.61722	11.0019	7.49162		0.299773	0.324912	0.292813	0.330532	0.326175
76	5.88935	8.50247	8.75121	11.1226	7.60248		0.303768	0.328296	0.297365	0.334159	0.331001
77	5.97008	8.60009	8.86942	11.2749	7.68865		0.307932	0.332066	0.301382	0.338732	0.334753
78	6.0429	8.72726	9.00317	11.4162	7.79953		0.311688	0.336976	0.305927	0.342978	0.339581
79	6.11884	8.81809	9.12942	11.5447	7.88453		0.315605	0.340483	0.310217	0.346839	0.343282
80	6.18293	8.89779	9.26286	11.665	7.97061		0.318911	0.34356	0.314752	0.350455	0.347029
81	6.25037	8.99469	9.37382	11.8064	8.06537		0.322389	0.347302	0.318522	0.354701	0.351155
82	6.31281	9.08678	9.46276	11.9612	8.14724		0.32561	0.350858	0.321544	0.359352	0.35472
83	6.37985	9.20043	9.55679	12.0993	8.25383		0.329068	0.355246	0.324739	0.3635	0.35936
84	6.44803	9.28697	9.67808	12.2118	8.33544		0.332584	0.358587	0.32886	0.366881	0.362914
85	6.5054	9.40203	9.7786	12.3354	8.4348		0.335544	0.36303	0.332276	0.370594	0.367239
86	6.55879	9.49471	9.899	12.4706	8.51856		0.338297	0.366609	0.336367	0.374655	0.370886
87	6.62878	9.61324	9.99194	12.626	8.6105		0.341907	0.371185	0.339526	0.379326	0.374889
88	6.69664	9.67526	10.1089	12.7554	8.69485		0.345408	0.37358	0.3435	0.383211	0.378562
89	6.78494	9.75947	10.2227	12.8667	8.76027		0.349962	0.376832	0.347365	0.386557	0.38141
90	6.85405	9.83435	10.3328	12.9968	8.83864		0.353527	0.379723	0.351109	0.390466	0.384822
91	6.92743	9.93461	10.4522	13.1178	8.91078		0.357312	0.383594	0.355164	0.3941	0.387963
92	6.99105	10.0161	10.5498	13.262	9.00453		0.360593	0.386741	0.358482	0.398431	0.392045
93	7.05651	10.0906	10.6802	13.3826	9.09176		0.363969	0.389619	0.362914	0.402057	0.395843
94	7.11014	10.1946	10.7936	13.521	9.18952		0.366736	0.393634	0.366766	0.406213	0.400099
95	7.17619	10.3054	10.9242	13.6677	9.28422		0.370142	0.39791	0.371204	0.41062	0.404222
96	7.22457	10.4376	11.0215	13.8183	9.37116		0.372638	0.403016	0.374511	0.415145	0.408007
97	7.29414	10.5209	11.1145	13.9419	9.44059		0.376226	0.406233	0.377672	0.418858	0.41103
98	7.35848	10.602	11.2114	14.0545	9.52087		0.379545	0.409363	0.380963	0.42224	0.414526
99	7.42617	10.6604	11.3119	14.1417	9.58907		0.383036	0.411619	0.384378	0.424861	0.417495
100	7.50204	10.7771	11.402	14.2953	9.67832		0.38695	0.416125	0.387441	0.429476	0.421381
101	7.55015	10.8552	11.4889	14.4103	9.74765		0.389431	0.419138	0.390391	0.432932	0.424399
102	7.61467	10.937	11.5668	14.5507	9.83032		0.392759	0.422299	0.393039	0.437148	0.427998
103	7.66305	11.0134	11.6572	14.6443	9.90082		0.395254	0.425249	0.396112	0.43996	0.431068
104	7.72731	11.1078	11.7556	14.7678	9.97816		0.398569	0.428893	0.399454	0.443671	0.434435
105	7.78901	11.2174	11.8685	14.8947	10.0666		0.401751	0.433126	0.403292	0.447484	0.438286
106	7.84711	11.3003	12.0076	15.0127	10.1532		0.404748	0.436325	0.408016	0.451028	0.442055
107	7.9103	11.4029	12.0846	15.1589	10.2448		0.408007	0.440289	0.410635	0.455422	0.446045
108	7.96396	11.4682	12.1845	15.2604	10.3182		0.410775	0.442808	0.414028	0.458472	0.44924
109	8.03153	11.5632	12.2373	15.3975	10.3954		0.41426	0.446477	0.415821	0.46259	0.452601
110	8.09044	11.6559	12.3507	15.502	10.4694		0.417299	0.450054	0.419676	0.46573	0.455823
111	8.14098	11.745	12.4459	15.6267	10.5414		0.419905	0.453497	0.42291	0.469474	0.458956
112	8.19693	11.8206	12.569	15.7327	10.6138		0.422791	0.456416	0.427093	0.472659	0.462112
113	8.26042	11.9062	12.6673	15.8745	10.689		0.426066	0.459721	0.430435	0.47692	0.465383
114	8.32753	11.9896	12.7685	16.0113	10.7716		0.429527	0.462939	0.433874	0.481029	0.46898
115	8.38514	12.08	12.8701	16.1349	10.8588		0.432499	0.466433	0.437324	0.484744	0.472779
116	8.44381	12.1482	12.9627	16.222	10.932		0.435525	0.469066	0.440471	0.48736	0.475963
117	8.49939	12.2244	13.0507	16.3212	10.9883		0.438392	0.472007	0.443461	0.490341	0.478415
118	8.55476	12.2854	13.1428	16.4211	11.0589		0.441248	0.47436	0.446593	0.493341	0.48149
119	8.59952	12.3434	13.2328	16.5229	11.1161		0.443557	0.476604	0.449648	0.496401	0.483979
120	8.65683	12.4436	13.339	16.6385	11.2035		0.446513	0.480471	0.453257	0.499872	0.487783
121	8.71861	12.516	13.4279	16.7324	11.2586		0.449699	0.483265	0.45628	0.502695	0.490182
122	8.78667	12.6108	13.5505	16.8603	11.3476		0.45321	0.486927	0.460446	0.506536	0.494057
123	8.84329	12.6748	13.6539	16.9437	11.4208		0.45613	0.489399	0.463959	0.509043	0.497247
124	8.90638	12.7776	13.7786	17.0839	11.5099		0.459384	0.493369	0.468197	0.513254	0.501127
125	8.95823	12.8869	13.8699	17.2129	11.5775		0.462058	0.497589	0.471299	0.517129	0.504069
126	9.0153	12.962	13.9684	17.3417	11.6273		0.465002	0.500488	0.474645	0.521	0.506238
127	9.06409	13.0338	14.0616	17.4189	11.6917		0.467519	0.503259	0.477812	0.523319	0.509039
128	9.11725	13.0887	14.1524	17.4908	11.7675		0.470261	0.505379	0.480899	0.525479	0.512342
129	9.18422	13.171	14.2462	17.574	11.8605		0.473715	0.508559	0.484084	0.527979	0.51639
130	9.2397	13.2693	14.335	17.6939	11.9436		0.476577	0.512353	0.487103	0.53158	0.520009
131	9.30683	13.3663	14.4334	17.8124	12.0201		0.480039	0.516098	0.490445	0.535142	0.523337
132	9.34806	13.4317	14.5209	17.9206	12.0852		0.482166	0.518622	0.49342	0.538392	0.526175
133	9.40856	13.4842	14.6191	18.0351	12.1492		0.485286	0.520652	0.496758	0.541831	0.528958
134	9.46259	13.5537	14.7143	18.1441	12.2114		0.488073	0.523332	0.499992	0.545107	0.531668
135	9.52644	13.6393	14.8171	18.2842	12.293		0.491366	0.526637	0.503484	0.549315	0.535222
136	9.57416	13.7139	14.8869	18.4059	12.3558		0.493828	0.52952	0.505854	0.552973	0.537955
137	9.63231	13.7952	14.9922	18.466	12.4292		0.496827	0.532658	0.509433	0.554776	0.541151
138	9.68973	13.8803	15.0955	18.5169	12.4879		0.499789	0.535946	0.512943	0.556307	0.543707
139	9.74717	13.9753	15.1912	18.5905	12.5603		0.502752	0.539612	0.516198	0.558516	0.546856
140	9.79667	14.0359	15.2647	18.7159	12.6293		0.505305	0.541953	0.518695	0.562284	0.549861
141	9.85308	14.1045	15.3267	18.8442	12.6903		0.508214	0.544601	0.520801	0.56614	0.552518
142	9.9079	14.1495	15.4146	18.9329	12.7455		0.511042	0.546339	0.523786	0.568805	0.554923
143	9.9647	14.2185	15.4944	19.0391	12.8016		0.513972	0.549002	0.526499	0.571995	0.557363
144	10.018	14.2777	15.5836	19.1222	12.8615		0.51672	0.551289	0.52953	0.574492	0.559972
145	10.0625	14.3633	15.6704	19.2106	12.9355		0.519015	0.554594	0.53248	0.577148	0.563193
146	10.1086	14.4402	15.7552	19.2943	12.9865		0.521392	0.557562	0.535361	0.579661	0.565416
147	10.1589	14.5265	15.8275	19.3753	13.0478		0.52399	0.560896	0.537819	0.582095	0.568083
148	10.2163	14.619	15.9215	19.5111	13.0997		0.526948	0.564466	0.541013	0.586176	0.570343
149	10.2688	14.6996	16.0085	19.6122	13.1624		0.529658	0.567579	0.543968	0.589213	0.573072
150	10.3157	14.7694	16.1124	19.7324	13.2295		0.532077	0.570273	0.547497	0.592823	0.575994
151	10.3592	14.8278	16.1777	19.7812	13.2952		0.534318	0.57253	0.549718	0.594289	0.578853
152	10.4223	14.9027	16.2461	19.8438	13.3717		0.537572	0.57542	0.552043	0.59617	0.582186
153	10.4724	14.9659	16.3102	19.8936	13.4338		0.540159	0.577863	0.554219	0.597666	0.584889
154	10.54	15.0206	16.3933	19.9917	13.4903		0.543643	0.579974	0.557042	0.600613	0.587349
155	10.5826	15.0889	16.5167	20.1105	13.5546		0.545842	0.582612	0.561238	0.604182	0.590149
156	10.6258	15.155	16.6191	20.2128	13.6053		0.54807	0.585162	0.564717	0.607255	0.592357
157	10.6615	15.2441	16.719	20.3133	13.6623		0.549912	0.588602	0.568112	0.610277	0.594837
158	10.7079	15.3163	16.7792	20.4085	13.7106		0.552305	0.591389	0.570157	0.613137	0.596938
159	10.7701	15.4115	16.8738	20.5044	13.7805		0.555513	0.595066	0.57337	0.616017	0.599985
160	10.8124	15.4771	16.9469	20.595	13.8486		0.557694	0.597599	0.575853	0.61874	0.602951
161	10.8427	15.5229	17.0364	20.6557	13.9066		0.559257	0.599367	0.578896	0.620563	0.605472
162	10.8766	15.587	17.1006	20.7437	13.9699		0.561008	0.601844	0.581076	0.623207	0.608231
163	10.9437	15.6356	17.2117	20.7845	14.0335		0.564468	0.603722	0.584853	0.624433	0.611001
164	10.9904	15.706	17.2802	20.8847	14.0926		0.566876	0.60644	0.587182	0.627442	0.613573
165	11.0523	15.7604	17.3688	20.9542	14.1206		0.570071	0.60854	0.59019	0.629529	0.614792
166	11.0862	15.8529	17.412	21.0702	14.1598		0.571819	0.612109	0.59166	0.633016	0.616498
167	11.1473	15.9316	17.5001	21.1399	14.2139		0.574968	0.615148	0.594652	0.635109	0.618855
168	11.1884	15.9941	17.5935	21.2495	14.2797		0.577092	0.617562	0.597825	0.638402	0.621718
169	11.2341	16.0348	17.6986	21.2942	14.3401		0.579448	0.619132	0.601399	0.639745	0.62435
170	11.268	16.1048	17.7876	21.385	14.4124		0.581194	0.621836	0.604422	0.642474	0.627498
171	11.3066	16.1615	17.8556	21.4299	14.4997		0.583187	0.624027	0.606731	0.643821	0.631295
172	11.3563	16.2389	17.938	21.5335	14.5782		0.585748	0.627016	0.609533	0.646935	0.634714
173	11.4059	16.2761	18.019	21.5976	14.6384		0.58831	0.628452	0.612283	0.64886	0.637334
174	11.4443	16.3461	18.1052	21.6732	14.6709		0.590289	0.631153	0.615212	0.65113	0.638749
175	11.4892	16.377	18.1855	21.7579	14.7208		0.592605	0.632345	0.617942	0.653677	0.640923
176	11.5439	16.4419	18.2812	21.8211	14.7647		0.595426	0.634855	0.621192	0.655575	0.642836
177	11.5983	16.5213	18.3772	21.9132	14.8453		0.598231	0.637918	0.624456	0.658342	0.646344
178	11.6469	16.6026	18.467	22.0118	14.9		0.600737	0.641057	0.627506	0.661305	0.648726
179	11.6806	16.6563	18.5359	22.1186	14.9527		0.602477	0.643129	0.629849	0.664514	0.651022
180	11.7346	16.6915	18.6126	22.1639	14.987		0.605263	0.644491	0.632457	0.665874	0.652515
181	11.7571	16.7685	18.677	22.2175	15.033		0.606425	0.647464	0.634644	0.667483	0.654514
182	11.7996	16.8473	18.7635	22.2823	15.0849		0.608613	0.650505	0.637584	0.66943	0.656777
183	11.853	16.92	18.8477	22.403	15.1548		0.611371	0.653313	0.640445	0.673056	0.659818
184	11.917	16.9559	18.9393	22.4698	15.2177		0.61467	0.6547	0.643556	0.675063	0.66256
185	11.9473	17.0003	19.0013	22.527	15.276		0.616235	0.656412	0.645664	0.676782	0.665097
186	11.9747	17.0562	19.0715	22.5991	15.3358		0.617647	0.658571	0.648047	0.678949	0.6677
187	12.0171	17.1097	19.1301	22.634	15.3892		0.619831	0.660636	0.650038	0.679997	0.670023
188	12.0762	17.1723	19.2202	22.7017	15.4662		0.622883	0.663055	0.653102	0.682031	0.673375
189	12.1147	17.2191	19.2942	22.7655	15.5113		0.624867	0.664862	0.655616	0.683947	0.675341
190	12.1573	17.2828	19.3809	22.8679	15.5703		0.627065	0.66732	0.658562	0.687024	0.677908
191	12.2126	17.3392	19.4414	22.9631	15.6076		0.629914	0.669501	0.660616	0.689884	0.679534
192	12.2553	17.4012	19.5213	23.0264	15.664		0.632118	0.671893	0.663331	0.691786	0.68199
193	12.3074	17.4707	19.6024	23.0945	15.7011		0.634809	0.674576	0.666088	0.693832	0.683603
194	12.3261	17.5422	19.6817	23.1522	15.7788		0.635769	0.677338	0.668785	0.695566	0.686987
195	12.3618	17.5801	19.7498	23.2181	15.8427		0.637611	0.678799	0.671097	0.697546	0.689768
196	12.3797	17.6219	19.8141	23.2918	15.9026		0.638535	0.680416	0.673284	0.699758	0.692376
197	12.4337	17.6631	19.8797	23.3309	15.9134		0.64132	0.682007	0.675512	0.700935	0.692849
198	12.4933	17.7591	19.9602	23.4142	15.9384		0.644395	0.685713	0.678246	0.703438	0.693936
199	12.5326	17.8303	20.0405	23.4779	15.9984		0.64642	0.68846	0.680975	0.70535	0.69655
200	12.574	17.8956	20.1245	23.5706	16.0513		0.648555	0.690982	0.683831	0.708136	0.698851
201	12.5964	17.9086	20.1979	23.5826	16.0959		0.649714	0.691486	0.686322	0.708497	0.700791
202	12.6595	17.9325	20.2833	23.6308	16.1247		0.652966	0.692408	0.689226	0.709944	0.702047
203	12.7086	17.9598	20.3606	23.6766	16.1782		0.655499	0.693463	0.691851	0.711319	0.704378
204	12.7532	18.0334	20.4141	23.7894	16.24		0.657802	0.696302	0.69367	0.71471	0.707067
205	12.7809	18.0984	20.4856	23.8687	16.2966		0.659229	0.698812	0.696099	0.717092	0.709531
206	12.8087	18.1649	20.5559	23.9287	16.3419		0.660662	0.701381	0.698489	0.718893	0.711503
207	12.8484	18.1956	20.66	23.9559	16.3769		0.662709	0.702567	0.702027	0.71971	0.713026
208	12.8879	18.2527	20.7214	24.0178	16.4187		0.664749	0.704772	0.704113	0.72157	0.714848
209	12.9334	18.2858	20.7776	24.0938	16.4477		0.667094	0.706047	0.706021	0.723855	0.71611
210	12.9776	18.3578	20.829	24.1588	16.4855		0.669374	0.708829	0.707767	0.725806	0.717754
211	13.0321	18.4002	20.8859	24.2189	16.5225		0.672185	0.710465	0.7097	0.727611	0.719368
212	13.0703	18.462	20.9548	24.2856	16.6108		0.674155	0.712852	0.712041	0.729617	0.723213
213	13.1135	18.5203	21.0084	24.3556	16.6851		0.676383	0.715103	0.713865	0.731719	0.726448
214	13.1476	18.5532	21.0786	24.3893	16.723		0.678144	0.716375	0.716248	0.73273	0.728096
215	13.1736	18.6302	21.1589	24.4442	16.7432		0.679485	0.719348	0.718979	0.734382	0.728974
216	13.2163	18.6615	21.2284	24.5066	16.7891		0.681685	0.720556	0.721339	0.736256	0.730974
217	13.2481	18.7475	21.3088	24.5882	16.851		0.683329	0.723877	0.724073	0.738706	0.733669
218	13.3061	18.7699	21.3796	24.6346	16.8847		0.68632	0.72474	0.726476	0.740102	0.735136
219	13.3189	18.8317	21.4581	24.7048	16.909		0.686977	0.727127	0.729147	0.742211	0.736196
220	13.3367	18.8831	21.5251	24.7677	16.9654		0.687897	0.729111	0.731422	0.744098	0.738651
221	13.3618	18.9277	21.5882	24.8259	17.0305		0.689193	0.730834	0.733565	0.745849	0.741485
222	13.4036	18.9698	21.643	24.8514	17.0823		0.691348	0.732459	0.735429	0.746615	0.743741
223	13.4624	19.0098	21.7279	24.8961	17.1279		0.69438	0.734005	0.738312	0.747958	0.745723
224	13.4886	19.0689	21.7837	24.9657	17.1743		0.695731	0.736286	0.740209	0.750049	0.747746
225	13.5311	19.1147	21.8552	25.0546	17.2147		0.697926	0.738056	0.74264	0.752719	0.749502
226	13.5486	19.1332	21.8745	25.1079	17.2089		0.698827	0.738769	0.743295	0.754321	0.749253
227	13.5968	19.167	21.9267	25.1797	17.2506		0.701313	0.740074	0.74507	0.756477	0.751065
228	13.6227	19.2024	21.9928	25.2249	17.2798		0.702646	0.741441	0.747312	0.757835	0.75234
229	13.6774	19.2879	22.0546	25.2587	17.3514		0.705469	0.744743	0.749413	0.75885	0.755455
230	13.7043	19.3472	22.1063	25.2779	17.358		0.706857	0.747032	0.751172	0.759427	0.755742
231	13.7431	19.3952	22.1437	25.3215	17.3901		0.708858	0.748884	0.752442	0.760738	0.757142
232	13.7788	19.4038	22.1993	25.4352	17.4272		0.710699	0.749219	0.754332	0.764153	0.758756
233	13.8352	19.4562	22.2828	25.5072	17.4806		0.713608	0.75124	0.757168	0.766316	0.761079
234	13.8905	19.4919	22.3189	25.5354	17.5185		0.716462	0.752618	0.758394	0.767164	0.762732
235	13.9172	19.5711	22.3812	25.5755	17.5742		0.717839	0.755676	0.760511	0.768367	0.765158
236	13.9313	19.6207	22.4203	25.6274	17.6058		0.718568	0.75759	0.76184	0.769928	0.766534
237	13.9735	19.6774	22.491	25.7286	17.6672		0.720743	0.759783	0.764242	0.772969	0.769205
238	14.0044	19.7138	22.5413	25.759	17.6928		0.722336	0.761188	0.765951	0.773881	0.77032
239	14.0553	19.739	22.617	25.7713	17.7299		0.724963	0.762159	0.768524	0.774251	0.771935
240	14.0716	19.7661	22.6571	25.7905	17.7425		0.725802	0.763207	0.769888	0.774827	0.772484
241	14.1077	19.8048	22.7401	25.8383	17.772		0.727662	0.764701	0.772707	0.776265	0.773768
242	14.1285	19.8609	22.7761	25.9296	17.804		0.728736	0.766866	0.77393	0.779007	0.775161
243	14.1592	19.931	22.8341	26.0056	17.8585		0.730321	0.769573	0.775902	0.781289	0.777535
244	14.1904	19.9553	22.8304	26.0631	17.8844		0.731929	0.770511	0.775777	0.783018	0.778663
245	14.2265	20.0037	22.8881	26.1156	17.9301		0.73379	0.772381	0.777735	0.784596	0.78065
246	14.2477	20.0371	22.9429	26.1556	17.9444		0.734885	0.773669	0.779597	0.785797	0.781276
247	14.2893	20.0906	23.0084	26.1962	17.9896		0.737029	0.775735	0.781823	0.787016	0.783241
248	14.3147	20.1275	23.0582	26.2403	18.0322		0.738343	0.77716	0.783517	0.788341	0.785098
249	14.3618	20.1879	23.0984	26.2929	18.0726		0.740769	0.779491	0.784883	0.789921	0.786857
250	14.3904	20.2305	23.1615	26.3553	18.1024		0.742247	0.781137	0.787028	0.791796	0.788155
251	14.4203	20.2614	23.2167	26.3696	18.127		0.743787	0.782329	0.788903	0.792225	0.789222
252	14.4193	20.2816	23.2569	26.4247	18.1604		0.743735	0.783112	0.79027	0.793881	0.790679
253	14.4315	20.3187	23.3029	26.467	18.1826		0.744368	0.784544	0.79183	0.795152	0.791645
254	14.4668	20.356	23.3399	26.5369	18.2115		0.746186	0.785983	0.793088	0.797253	0.792903
255	14.5168	20.4065	23.4004	26.5568	18.2518		0.748767	0.787933	0.795145	0.79785	0.794659
256	14.5544	20.4493	23.4477	26.6134	18.2907		0.750705	0.789586	0.796752	0.799549	0.796351
257	14.5837	20.5125	23.4469	26.6649	18.3139		0.752214	0.792024	0.796723	0.801097	0.797364
258	14.6323	20.5332	23.5062	26.7298	18.3452		0.754721	0.792826	0.79874	0.803048	0.798724
259	14.6629	20.5799	23.5195	26.7684	18.355		0.756299	0.794628	0.799192	0.804206	0.79915
260	14.6869	20.6113	23.5788	26.8067	18.413		0.757539	0.79584	0.801207	0.805357	0.801679
261	14.7161	20.6826	23.6055	26.8543	18.4344		0.759043	0.798593	0.802112	0.806787	0.802607
262	14.752	20.709	23.6515	26.8623	18.4774		0.760897	0.799615	0.803676	0.807029	0.804478
263	14.7854	20.7442	23.697	26.9044	18.4853		0.762618	0.800973	0.805223	0.808294	0.804823
264	14.777	20.7599	23.7383	26.9157	18.5424		0.762188	0.801577	0.806626	0.808632	0.807311
265	14.7819	20.7998	23.7806	26.962	18.6013		0.76244	0.803118	0.808064	0.810023	0.809873
266	14.7953	20.815	23.8114	26.9905	18.625		0.763131	0.803707	0.80911	0.810879	0.810906
267	14.8381	20.8615	23.8483	27.0603	18.6279		0.765337	0.805501	0.810364	0.812978	0.811031
268	14.8865	20.9065	23.8747	27.1283	18.6357		0.767832	0.807238	0.81126	0.815019	0.811373
269	14.9185	20.9604	23.9521	27.1758	18.6738		0.769484	0.80932	0.813891	0.816448	0.813031
270	14.9501	20.9633	24.0046	27.1951	18.6976		0.771112	0.809433	0.815676	0.817027	0.814068
271	14.9822	20.9867	24.0381	27.2445	18.7154		0.77277	0.810338	0.816812	0.818511	0.814841
272	15.0144	21.0188	24.05	27.2717	18.7383		0.774431	0.811576	0.817218	0.819329	0.815841
273	15.0477	21.0778	24.1157	27.3289	18.7697		0.77615	0.813853	0.81945	0.821046	0.817206
274	15.056	21.1144	24.1818	27.3508	18.8143		0.776577	0.815265	0.821696	0.821705	0.819147
275	15.0775	21.1214	24.2259	27.4011	18.8445		0.777685	0.815537	0.823193	0.823215	0.820463
276	15.0831	21.1369	24.2091	27.4406	18.8729		0.777977	0.816137	0.822623	0.824404	0.8217
277	15.1038	21.1699	24.2304	27.465	18.8724		0.779044	0.817408	0.823348	0.825134	0.821678
278	15.1283	21.2412	24.2615	27.5156	18.895		0.780308	0.820164	0.824406	0.826655	0.822661
279	15.1633	21.2819	24.3188	27.5496	18.9195		0.782113	0.821734	0.826353	0.827677	0.823727
280	15.1903	21.3119	24.3524	27.5911	18.968		0.783503	0.822891	0.827495	0.828924	0.825841
281	15.2285	21.3397	24.3976	27.6116	19.0005		0.785474	0.823965	0.82903	0.82954	0.827254
282	15.2445	21.3757	24.4402	27.6398	19.0119		0.786298	0.825354	0.830476	0.830385	0.827751
283	15.2886	21.4165	24.4983	27.6804	19.0299		0.788576	0.826931	0.832451	0.831605	0.828536
284	15.289	21.4505	24.5356	27.7369	19.0541		0.788592	0.828245	0.833718	0.833303	0.82959
285	15.2971	21.4983	24.5691	27.7971	19.0939		0.789014	0.830091	0.834856	0.835113	0.831323
286	15.2838	21.5207	24.5816	27.83	19.1399		0.788328	0.830953	0.83528	0.836101	0.833326
287	15.3095	21.5372	24.6348	27.864	19.1565		0.789655	0.831593	0.837091	0.837122	0.834048
288	15.347	21.5595	24.6517	27.8665	19.1734		0.791587	0.832453	0.837662	0.837197	0.834784
289	15.3934	21.6008	24.6954	27.9101	19.186		0.793982	0.834048	0.839149	0.838508	0.835331
290	15.4227	21.6215	24.7134	27.9497	19.2231		0.79549	0.834847	0.839759	0.839699	0.836948
291	15.4546	21.6572	24.7749	28.0022	19.2327		0.797137	0.836225	0.841848	0.841275	0.837366
292	15.4726	21.6795	24.8114	28.0318	19.2639		0.798064	0.837085	0.84309	0.842164	0.838721
293	15.4904	21.7385	24.8306	28.0414	19.2886		0.798982	0.839365	0.843741	0.842451	0.839799
294	15.5169	21.7803	24.848	28.0853	19.341		0.800351	0.84098	0.844335	0.843771	0.84208
295	15.5339	21.8134	24.8562	28.1376	19.3715		0.801227	0.842258	0.844614	0.845344	0.843409
296	15.5671	21.8257	24.8977	28.1907	19.3976		0.80294	0.842732	0.846022	0.846937	0.844543
297	15.5962	21.8558	24.923	28.2063	19.4313		0.80444	0.843895	0.846883	0.847406	0.846011
298	15.6148	21.8736	24.9755	28.2173	19.43		0.805399	0.84458	0.848666	0.847736	0.845957
299	15.6291	21.8934	24.9746	28.2209	19.4336		0.806138	0.845346	0.848636	0.847845	0.846112
300	15.6627	21.8978	25.0065	28.2316	19.4474		0.807872	0.845516	0.849721	0.848166	0.846712
301	15.6972	21.9333	25.0305	28.2454	19.4885		0.809649	0.846887	0.850534	0.84858	0.848504
302	15.7273	21.9915	25.0833	28.2842	19.5255		0.8112	0.849135	0.852327	0.849748	0.850115
303	15.7199	22.0378	25.1169	28.3267	19.5707		0.810822	0.850922	0.853471	0.851022	0.852083
304	15.7287	22.0797	25.1587	28.3664	19.5778		0.811275	0.85254	0.85489	0.852215	0.852392
305	15.7345	22.1023	25.171	28.4099	19.5979		0.811573	0.853409	0.855311	0.853522	0.853265
306	15.7662	22.1153	25.189	28.4093	19.5922		0.813208	0.853912	0.855922	0.853505	0.853016
307	15.785	22.1339	25.2088	28.464	19.6239		0.814176	0.854632	0.856595	0.855148	0.854398
308	15.8035	22.1191	25.2302	28.4846	19.6474		0.815134	0.854061	0.857322	0.855768	0.855422
309	15.814	22.1453	25.2305	28.5586	19.6866		0.815672	0.855072	0.85733	0.857992	0.857128
310	15.8508	22.1799	25.2502	28.565	19.7114		0.817572	0.856407	0.857999	0.858183	0.858208
311	15.8685	22.2321	25.2873	28.5926	19.744		0.818484	0.858424	0.859262	0.859011	0.859625
312	15.8949	22.2598	25.361	28.6385	19.7681		0.819844	0.859493	0.861767	0.86039	0.860676
313	15.9073	22.2718	25.4163	28.6921	19.7933		0.820484	0.859956	0.863643	0.862	0.861773
314	15.9538	22.2688	25.4428	28.7131	19.7937		0.822886	0.859841	0.864546	0.862632	0.86179
315	15.9745	22.2986	25.4433	28.6916	19.8042		0.823953	0.86099	0.864563	0.861987	0.862249
316	16.009	22.3037	25.4436	28.6956	19.8138		0.82573	0.861188	0.864572	0.862107	0.862665
317	15.9968	22.3423	25.4523	28.7535	19.8379		0.825105	0.862678	0.864869	0.863847	0.863716
318	16.0122	22.3454	25.4802	28.8116	19.8433		0.825898	0.862798	0.865817	0.86559	0.86395
319	16.014	22.3703	25.4871	28.8412	19.8628		0.825992	0.86376	0.86605	0.866481	0.8648
320	16.0459	22.4075	25.5404	28.8567	19.8895		0.827637	0.865195	0.867863	0.866945	0.865959
321	16.0437	22.4486	25.5678	28.8698	19.935		0.827523	0.866782	0.868792	0.86734	0.867943
322	16.0606	22.5084	25.6321	28.9269	19.9718		0.828396	0.869091	0.870976	0.869054	0.869547
323	16.1053	22.5022	25.6429	28.9391	19.9768		0.830698	0.868852	0.871345	0.869422	0.869763
324	16.1328	22.4897	25.6392	28.9936	19.9753		0.832117	0.86837	0.87122	0.87106	0.869697
325	16.1494	22.4782	25.6375	28.998	19.9981		0.832974	0.867924	0.871161	0.871192	0.870688
326	16.1523	22.508	25.6608	29.041	20.0317		0.833122	0.869077	0.871952	0.872483	0.872153
327	16.1713	22.5513	25.7084	29.0285	20.0461		0.834102	0.870749	0.873569	0.872107	0.872781
328	16.1942	22.5786	25.7432	29.0352	20.0561		0.835286	0.871804	0.874753	0.872308	0.873216
329	16.2091	22.6073	25.7529	29.0126	20.0581		0.836052	0.872912	0.875082	0.87163	0.873304
330	16.2245	22.6124	25.751	29.0413	20.0785		0.836848	0.873106	0.875018	0.872493	0.87419
331	16.2417	22.629	25.7269	29.0807	20.0908		0.837732	0.873749	0.874199	0.873677	0.874724
332	16.2484	22.6212	25.7575	29.1167	20.1257		0.838079	0.873446	0.875239	0.874759	0.876246
333	16.2762	22.6599	25.797	29.1521	20.1399		0.839512	0.87494	0.87658	0.87582	0.876862
334	16.2895	22.6543	25.835	29.1707	20.1338		0.840198	0.874723	0.877872	0.87638	0.876597
335	16.3071	22.6999	25.8684	29.2211	20.1567		0.841109	0.876486	0.879005	0.877895	0.877596
336	16.3008	22.7041	25.8723	29.2223	20.1608		0.840783	0.876649	0.879138	0.87793	0.877775
337	16.3271	22.7817	25.9283	29.2358	20.1957		0.842138	0.879644	0.881042	0.878336	0.879294
338	16.3387	22.8048	25.9317	29.261	20.2014		0.842738	0.880535	0.881158	0.879091	0.879539
339	16.3655	22.8207	25.961	29.2952	20.2497		0.844122	0.881151	0.882154	0.88012	0.881643
340	16.3749	22.8252	25.9622	29.3205	20.247		0.844603	0.881323	0.882194	0.88088	0.881528
341	16.3997	22.824	25.9879	29.3146	20.2546		0.845886	0.881277	0.883068	0.880703	0.881856
342	16.4233	22.8424	25.9904	29.33	20.2737		0.8471	0.881986	0.883151	0.881166	0.88269
343	16.4446	22.8296	26.0123	29.3339	20.3156		0.8482	0.881493	0.883895	0.881284	0.884514
344	16.4602	22.8441	26.032	29.3759	20.3315		0.849006	0.882052	0.884566	0.882544	0.885204
345	16.4694	22.8683	26.0866	29.4418	20.3567		0.849477	0.882988	0.88642	0.884523	0.886301
346	16.4857	22.9007	26.1123	29.4915	20.3843		0.850319	0.88424	0.887295	0.886018	0.887505
347	16.4944	22.9129	26.1338	29.4947	20.3975		0.850767	0.88471	0.888027	0.886113	0.88808
348	16.5084	22.9279	26.1434	29.4617	20.3743		0.851492	0.88529	0.888353	0.885124	0.887067
349	16.5246	22.9367	26.1427	29.4884	20.3613		0.852326	0.88563	0.888326	0.885924	0.886504
350	16.5495	22.972	26.1659	29.5384	20.3928		0.853611	0.886991	0.889115	0.887428	0.887876
351	16.5809	22.9803	26.1812	29.5481	20.4145		0.855228	0.887313	0.889635	0.887717	0.88882
352	16.5966	23.0127	26.2195	29.5762	20.4499		0.85604	0.888564	0.890936	0.888564	0.890361
353	16.6147	23.0163	26.254	29.6105	20.478		0.856973	0.888703	0.892109	0.889594	0.891583
354	16.6276	23.0416	26.2735	29.6697	20.5014		0.857637	0.889678	0.892772	0.891371	0.892601
355	16.6213	23.0685	26.2855	29.6751	20.4961		0.857313	0.890716	0.89318	0.891535	0.892371
356	16.6287	23.1086	26.2787	29.6365	20.4813		0.857696	0.892266	0.89295	0.890374	0.891726
357	16.6219	23.1014	26.2854	29.6466	20.4852		0.857347	0.891989	0.893175	0.890678	0.891898
358	16.6448	23.0953	26.3134	29.6699	20.5034		0.858524	0.891752	0.894129	0.891377	0.892689
359	16.6471	23.0995	26.3235	29.7182	20.5378		0.858647	0.891916	0.894472	0.892828	0.894188
360	16.6677	23.133	26.353	29.7444	20.5561		0.859705	0.893208	0.895474	0.893617	0.894985
361	16.6989	23.1606	26.3788	29.8064	20.5972		0.861315	0.894275	0.89635	0.895479	0.896774
362	16.7136	23.1706	26.4087	29.8131	20.6161		0.862073	0.894659	0.897365	0.89568	0.897598
363	16.7425	23.2081	26.4253	29.8492	20.6213		0.863567	0.89611	0.89793	0.896763	0.897822
364	16.7334	23.2174	26.4341	29.826	20.6262		0.863096	0.896467	0.898229	0.896066	0.898038
365	16.7524	23.2297	26.4387	29.8286	20.6408		0.864076	0.896943	0.898386	0.896145	0.898672
366	16.7524	23.2097	26.4344	29.8249	20.6694		0.864077	0.896169	0.898238	0.896034	0.899918
367	16.7767	23.1942	26.4453	29.8291	20.6752		0.86533	0.895571	0.89861	0.896162	0.900169
368	16.7991	23.1847	26.4469	29.8674	20.672		0.866486	0.895206	0.898665	0.89731	0.900028
369	16.8279	23.2214	26.4829	29.8896	20.6961		0.86797	0.896621	0.899889	0.897977	0.901079
370	16.8342	23.2597	26.4974	29.9248	20.7039		0.868295	0.898101	0.90038	0.899036	0.90142
371	16.8408	23.2976	26.5307	29.931	20.7135		0.868636	0.899563	0.901512	0.899223	0.901839
372	16.8319	23.2957	26.569	29.9524	20.7134		0.868174	0.899489	0.902814	0.899866	0.901834
373	16.8609	23.2894	26.5856	29.9517	20.7208		0.869672	0.899249	0.903379	0.899842	0.902154
374	16.8804	23.3178	26.6232	30.0043	20.7462		0.870676	0.900342	0.904656	0.901423	0.903262
375	16.9144	23.3395	26.6222	29.9929	20.7495		0.872433	0.901181	0.904622	0.901081	0.903407
376	16.9386	23.3669	26.6236	30.0173	20.7723		0.873681	0.90224	0.904667	0.901815	0.904398
377	16.9153	23.3699	26.62	30.0181	20.7864		0.872477	0.902357	0.904545	0.901839	0.905011
378	16.9147	23.3671	26.6213	30.0566	20.8192		0.872447	0.902246	0.904591	0.902996	0.90644
379	16.904	23.3597	26.6147	30.0671	20.8149		0.871894	0.901962	0.904364	0.903312	0.906252
380	16.9281	23.3698	26.6167	30.0768	20.8439		0.873139	0.902352	0.904434	0.903603	0.907516
381	16.9375	23.3872	26.6316	30.0906	20.8557		0.873622	0.903023	0.90494	0.904016	0.908026
382	16.959	23.4152	26.6767	30.1071	20.8951		0.874733	0.904106	0.906471	0.904511	0.909746
383	16.9881	23.4129	26.719	30.1091	20.8832		0.876234	0.904014	0.90791	0.904573	0.909226
384	16.9973	23.4285	26.7379	30.1494	20.8896		0.876706	0.90462	0.908551	0.905782	0.909503
385	17	23.4374	26.7497	30.1623	20.8827		0.876849	0.904964	0.908955	0.90617	0.909204
386	17.0302	23.4733	26.7767	30.2186	20.8761		0.878403	0.906347	0.909871	0.907862	0.908914
387	17.051	23.5003	26.7779	30.208	20.893		0.87948	0.90739	0.909913	0.907542	0.909653
388	17.06	23.5104	26.7973	30.2265	20.9189		0.879943	0.907781	0.910571	0.9081	0.910778
389	17.0651	23.5234	26.7824	30.2633	20.9656		0.880203	0.908281	0.910064	0.909206	0.912811
390	17.0877	23.5668	26.8131	30.3084	20.9813		0.881372	0.909958	0.911106	0.910561	0.913498
391	17.0826	23.5737	26.8539	30.3267	21.0067		0.881107	0.910225	0.912494	0.91111	0.914602
392	17.0962	23.5851	26.8495	30.3284	20.9829		0.881808	0.910663	0.912344	0.911161	0.913565
393	17.1194	23.5981	26.8561	30.338	20.989		0.883007	0.911167	0.912567	0.91145	0.913834
394	17.1464	23.6268	26.8419	30.3739	20.9924		0.884401	0.912274	0.912085	0.912529	0.913979
395	17.1404	23.629	26.8691	30.3598	21.0207		0.884089	0.91236	0.91301	0.912104	0.915211
396	17.1256	23.6273	26.902	30.3823	21.0332		0.883327	0.912296	0.91413	0.912782	0.915754
397	17.152	23.6299	26.9355	30.3772	21.0486		0.884686	0.912394	0.915267	0.912627	0.916428
398	17.1565	23.669	26.9513	30.4139	21.0601		0.884918	0.913904	0.915802	0.91373	0.916926
399	17.1606	23.6616	26.975	30.408	21.0645		0.88513	0.913618	0.91661	0.913551	0.917119
400	17.1642	23.6829	26.9463	30.4141	21.0584		0.885314	0.914443	0.915635	0.913736	0.916855
401	17.1981	23.6892	26.9897	30.4108	21.0865		0.887063	0.914684	0.917109	0.913637	0.918076
402	17.2257	23.7204	26.998	30.4178	21.0988		0.88849	0.91589	0.91739	0.913847	0.918613
403	17.2447	23.7289	27.0536	30.4625	21.1173		0.889469	0.916219	0.919279	0.915189	0.919417
404	17.2306	23.7339	27.0489	30.473	21.1513		0.888739	0.91641	0.919119	0.915504	0.920899
405	17.2372	23.7181	27.0716	30.4879	21.1763		0.88908	0.915802	0.919891	0.915953	0.921986
406	17.2259	23.7449	27.0704	30.4801	21.1995		0.888498	0.916835	0.91985	0.915718	0.922999
407	17.2308	23.7572	27.0888	30.5	21.1958		0.888749	0.917309	0.920476	0.916317	0.922836
408	17.2383	23.777	27.0807	30.5175	21.2138		0.889139	0.918076	0.920202	0.916843	0.923621
409	17.2532	23.7723	27.0867	30.5087	21.2205		0.889909	0.917892	0.920404	0.916577	0.923913
410	17.2812	23.7651	27.1079	30.5453	21.2313		0.891349	0.917616	0.921124	0.917678	0.924381
411	17.2954	23.7862	27.1176	30.5627	21.2353		0.892083	0.918429	0.921454	0.918201	0.924555
412	17.3047	23.8101	27.1261	30.6158	21.2219		0.892562	0.919351	0.921742	0.919796	0.92397
413	17.3099	23.8257	27.1063	30.6187	21.2093		0.892833	0.919956	0.921072	0.919882	0.923426
414	17.3142	23.8	27.116	30.6399	21.1957		0.893053	0.918962	0.9214	0.920519	0.922832
415	17.3138	23.8075	27.1282	30.6482	21.2355		0.893032	0.919253	0.921815	0.92077	0.924565
416	17.3156	23.8302	27.1702	30.6142	21.2679		0.893126	0.920129	0.923242	0.919747	0.925977
417	17.3161	23.8576	27.1754	30.6087	21.3001		0.89315	0.921185	0.92342	0.919583	0.927379
418	17.3253	23.862	27.1678	30.6369	21.2856		0.893628	0.921355	0.92316	0.920429	0.926744
419	17.3486	23.8562	27.1644	30.7146	21.2884		0.894829	0.921134	0.923046	0.922764	0.926869
420	17.3612	23.8638	27.1656	30.7247	21.2869		0.895478	0.921426	0.923086	0.923068	0.926803
421	17.3671	23.8883	27.2126	30.6774	21.3233		0.895779	0.922371	0.924683	0.921645	0.928387
422	17.3593	23.915	27.221	30.6457	21.3362		0.895382	0.923403	0.924968	0.920693	0.928946
423	17.3767	23.9253	27.241	30.6547	21.3479		0.896275	0.923801	0.925646	0.920964	0.929456
424	17.4089	23.9292	27.2276	30.7225	21.3375		0.89794	0.92395	0.925194	0.922999	0.929006
425	17.4337	23.9344	27.2649	30.7707	21.3427		0.899215	0.924153	0.926459	0.924448	0.929231
426	17.437	23.9653	27.3081	30.78	21.3693		0.899388	0.925344	0.927929	0.92473	0.93039
427	17.4431	23.976	27.3221	30.7832	21.3995		0.8997	0.925757	0.928403	0.924826	0.931703
428	17.4609	23.9955	27.3184	30.7866	21.407		0.900618	0.92651	0.928279	0.924927	0.932031
429	17.4581	23.9998	27.3159	30.814	21.4006		0.900473	0.926676	0.928192	0.925751	0.931753
430	17.4851	24.0001	27.3259	30.8112	21.3954		0.901867	0.926689	0.928532	0.925667	0.931524
431	17.476	23.9993	27.3302	30.8193	21.4158		0.901399	0.92666	0.928679	0.92591	0.932416
432	17.4928	24.015	27.3402	30.8306	21.4252		0.902264	0.927266	0.929019	0.926248	0.932825
433	17.4937	24.0219	27.3638	30.8424	21.442		0.90231	0.92753	0.929821	0.926604	0.933555
434	17.5096	24.0345	27.3836	30.8445	21.4249		0.903132	0.928018	0.930492	0.926666	0.932811
435	17.5163	24.0282	27.3996	30.8541	21.4467		0.903476	0.927772	0.931038	0.926955	0.933759
436	17.51	24.0605	27.4354	30.8973	21.4522		0.903154	0.929022	0.932252	0.928254	0.933998
437	17.5061	24.0588	27.4222	30.9085	21.4765		0.902953	0.928955	0.931806	0.928588	0.935058
438	17.5296	24.0787	27.414	30.931	21.4765		0.904162	0.929725	0.931528	0.929264	0.935057
439	17.5316	24.0765	27.3865	30.895	21.4749		0.904269	0.929637	0.930593	0.928182	0.934985
440	17.5427	24.0805	27.4004	30.9273	21.4933		0.904837	0.929793	0.931064	0.929154	0.935789
441	17.556	24.078	27.4262	30.9469	21.493		0.905525	0.929697	0.931942	0.929741	0.935774
442	17.5604	24.0748	27.4312	30.9789	21.5124		0.90575	0.929574	0.93211	0.930704	0.936622
443	17.571	24.0923	27.4623	30.9737	21.4984		0.906297	0.930247	0.933168	0.930547	0.936012
444	17.5655	24.1135	27.435	30.9755	21.5131		0.906014	0.931067	0.932241	0.930601	0.936651
445	17.588	24.1153	27.4454	30.9824	21.5185		0.907173	0.931137	0.932592	0.930809	0.936885
446	17.6066	24.1161	27.4448	30.98	21.5219		0.908134	0.931166	0.932573	0.930738	0.937032
447	17.6136	24.1104	27.4605	30.9921	21.5266		0.908496	0.930947	0.933106	0.931101	0.93724
448	17.6327	24.1331	27.4974	31.0111	21.5487		0.909481	0.931826	0.934358	0.93167	0.938202
449	17.639	24.1225	27.5104	31.0579	21.5685		0.909808	0.931415	0.934803	0.933076	0.939064
450	17.6469	24.152	27.5562	31.0902	21.587		0.910212	0.932554	0.936359	0.934049	0.939869
451	17.6293	24.1787	27.5575	31.1057	21.5623		0.909303	0.933583	0.936401	0.934512	0.938793
452	17.6407	24.2111	27.568	31.0887	21.5589		0.909893	0.934834	0.93676	0.934004	0.938644
453	17.6518	24.215	27.5957	31.0745	21.573		0.910468	0.934986	0.9377	0.933576	0.93926
454	17.6603	24.2192	27.6139	31.1021	21.5931		0.910905	0.935147	0.93832	0.934404	0.940133
455	17.6629	24.2571	27.6537	31.1218	21.6307		0.911037	0.936612	0.939673	0.934998	0.941769
456	17.665	24.2451	27.6195	31.1411	21.6362		0.911148	0.936148	0.938508	0.935576	0.94201
457	17.707	24.2516	27.6199	31.1333	21.6799		0.913313	0.936399	0.938523	0.935343	0.943912
458	17.7132	24.2417	27.6185	31.1575	21.6833		0.913631	0.936018	0.938474	0.936071	0.94406
459	17.721	24.2565	27.6402	31.1714	21.6772		0.914034	0.936588	0.939212	0.936486	0.943795
460	17.7145	24.2776	27.6696	31.195	21.6593		0.9137	0.937404	0.94021	0.937195	0.943016
461	17.7222	24.3158	27.6866	31.2204	21.6877		0.9141	0.93888	0.94079	0.93796	0.944254
462	17.7284	24.3348	27.6861	31.2263	21.6975		0.914418	0.939614	0.940773	0.938138	0.944681
463	17.7338	24.3327	27.681	31.2273	21.6994		0.914696	0.93953	0.9406	0.938165	0.944763
464	17.7622	24.3153	27.6804	31.2214	21.6805		0.916158	0.938858	0.940578	0.937989	0.943937
465	17.7878	24.3189	27.7229	31.2376	21.7086		0.917479	0.938999	0.942023	0.938476	0.945162
466	17.8067	24.2954	27.7335	31.2308	21.729		0.918455	0.938092	0.942382	0.938273	0.946049
467	17.7756	24.3019	27.7495	31.2199	21.7455		0.916852	0.938344	0.942928	0.937945	0.946771
468	17.785	24.2842	27.7351	31.2102	21.7166		0.917337	0.937657	0.942437	0.937653	0.945511
469	17.7735	24.3214	27.7638	31.2261	21.7072		0.916744	0.939094	0.943411	0.938131	0.945101
470	17.7803	24.3291	27.7439	31.2411	21.7336		0.917094	0.939394	0.942737	0.938582	0.946251
471	17.7627	24.3687	27.7752	31.2698	21.7779		0.916186	0.940922	0.9438	0.939443	0.948181
472	17.7837	24.3854	27.7735	31.288	21.7892		0.917269	0.941566	0.943741	0.93999	0.948673
473	17.8179	24.37	27.8134	31.3129	21.7553		0.919034	0.940971	0.945098	0.940738	0.947194
474	17.8352	24.3963	27.8073	31.3067	21.7549		0.919928	0.941989	0.944889	0.940551	0.947179
475	17.8473	24.3993	27.8182	31.3283	21.7605		0.920552	0.942102	0.94526	0.941201	0.94742
476	17.8448	24.4219	27.8212	31.3304	21.778		0.92042	0.942974	0.945363	0.941265	0.948186
477	17.8445	24.4104	27.8339	31.3633	21.7874		0.920406	0.942532	0.945793	0.942253	0.948592
478	17.8256	24.3858	27.8365	31.3455	21.7919		0.919429	0.941582	0.945882	0.941717	0.948788
479	17.8293	24.4132	27.8507	31.344	21.8002		0.919622	0.94264	0.946365	0.941673	0.949152
480	17.8539	24.3981	27.8677	31.3464	21.7833		0.920892	0.942056	0.946942	0.941746	0.948413
481	17.8466	24.4004	27.8696	31.349	21.7974		0.920512	0.942146	0.947007	0.941822	0.949027
482	17.8679	24.3836	27.8734	31.35	21.7784		0.921614	0.941498	0.947138	0.941854	0.9482
483	17.886	24.3806	27.8527	31.3291	21.7875		0.922548	0.941382	0.946434	0.941226	0.9486
484	17.9054	24.392	27.8521	31.3584	21.8014		0.923546	0.941823	0.946413	0.942105	0.949204
485	17.904	24.4053	27.8675	31.3732	21.8166		0.923473	0.942333	0.946937	0.94255	0.949863
486	17.9027	24.4214	27.9227	31.3999	21.8603		0.923409	0.942958	0.948811	0.943352	0.951766
487	17.9239	24.4519	27.9555	31.4399	21.8487		0.924502	0.944132	0.949928	0.944553	0.95126
488	17.9484	24.4612	27.9842	31.4751	21.8897		0.925764	0.944494	0.950901	0.945611	0.953046
489	17.9468	24.4714	27.9875	31.4995	21.8693		0.925682	0.944888	0.951014	0.946344	0.952161
490	17.9454	24.4766	28.0078	31.4688	21.8837		0.925612	0.945086	0.951702	0.945423	0.952786
491	17.9499	24.4889	28.0039	31.459	21.8731		0.925844	0.945561	0.951573	0.945126	0.952324
492	17.9607	24.5097	27.9953	31.4551	21.8775		0.926397	0.946367	0.951278	0.945012	0.952516
493	17.9746	24.5084	27.9489	31.477	21.8687		0.927115	0.946316	0.949703	0.945668	0.952134
494	17.9744	24.5114	27.9498	31.5128	21.8824		0.927108	0.94643	0.949732	0.946744	0.95273
495	17.9644	24.5359	27.968	31.5243	21.8894		0.926589	0.947377	0.950351	0.947091	0.953036
496	17.9656	24.524	28.004	31.5061	21.8904		0.926651	0.946919	0.951576	0.946542	0.953079
497	17.9772	24.5296	28.0063	31.5006	21.8801		0.927252	0.947134	0.951652	0.946378	0.952629
498	17.9947	24.5285	28.0018	31.5013	21.8643		0.928154	0.947093	0.951499	0.946397	0.95194
499	17.991	24.5558	28.0145	31.5321	21.8701		0.927964	0.948147	0.95193	0.947323	0.952193
500	17.9807	24.5315	28.0105	31.5198	21.87		0.927429	0.947209	0.951795	0.946955	0.952191
501	17.9879	24.5256	28.0194	31.4887	21.8732		0.927804	0.946979	0.952097	0.946021	0.95233
502	18.005	24.5229	28.0153	31.5159	21.8824		0.928685	0.946875	0.951957	0.946837	0.95273
503	18.0309	24.5628	28.0287	31.5358	21.8939		0.930022	0.948415	0.952415	0.947435	0.953229
504	18.028	24.5672	28.0198	31.5822	21.8981		0.929873	0.948584	0.952112	0.948829	0.953412
505	18.0454	24.5687	28.0405	31.572	21.9101		0.930767	0.948642	0.952816	0.948522	0.953934
506	18.0479	24.5465	28.0427	31.5812	21.8997		0.930897	0.947788	0.952889	0.9488	0.953482
507	18.0473	24.5488	28.0598	31.5787	21.9048		0.930867	0.947877	0.95347	0.948725	0.953704
508	18.0374	24.5766	28.0775	31.5773	21.9044		0.930353	0.94895	0.954074	0.94868	0.953685
509	18.0464	24.6331	28.0799	31.5817	21.9372		0.93082	0.951131	0.954152	0.948813	0.955116
510	18.0705	24.643	28.0819	31.5842	21.9393		0.932064	0.951511	0.95422	0.948888	0.955206
511	18.1063	24.6551	28.0911	31.611	21.9588		0.933907	0.951979	0.954535	0.949696	0.956054
512	18.0965	24.6488	28.1037	31.6136	21.9655		0.933405	0.951736	0.954964	0.949771	0.956349
513	18.0801	24.6592	28.1187	31.6267	21.9856		0.932556	0.952138	0.955473	0.950166	0.957223
514	18.0757	24.6414	28.1063	31.6316	21.9957		0.932331	0.95145	0.955051	0.950314	0.957664
515	18.072	24.637	28.1201	31.6672	22.0084		0.932139	0.951282	0.955518	0.951382	0.958213
516	18.1237	24.6455	28.1143	31.6912	22.0228		0.934807	0.951609	0.955324	0.952102	0.958841
517	18.1168	24.6561	28.1217	31.6672	22.0051		0.934451	0.952018	0.955574	0.951381	0.958072
518	18.1339	24.6699	28.1275	31.6729	22.036		0.935333	0.952551	0.95577	0.951555	0.959417
519	18.1129	24.6854	28.1583	31.6875	22.0608		0.934248	0.95315	0.956819	0.951993	0.960499
520	18.1132	24.701	28.1831	31.7088	22.0679		0.934264	0.95375	0.957659	0.952632	0.960807
521	18.1229	24.6972	28.2114	31.7031	22.0154		0.934766	0.953606	0.95862	0.952461	0.958519
522	18.1273	24.7034	28.2375	31.7119	22.0026		0.934994	0.953843	0.959508	0.952726	0.957962
523	18.1384	24.7174	28.245	31.7386	22.038		0.935563	0.954387	0.959763	0.953529	0.959504
524	18.1302	24.7035	28.2017	31.7378	22.0522		0.935143	0.95385	0.958293	0.953504	0.960122
525	18.1287	24.7021	28.1931	31.7275	22.0658		0.935066	0.953796	0.958	0.953194	0.960715
526	18.1205	24.7051	28.2043	31.733	22.0531		0.93464	0.953911	0.958379	0.953361	0.96016
527	18.1269	24.7163	28.2447	31.7152	22.0601		0.934972	0.954343	0.959753	0.952825	0.960464
528	18.1309	24.7072	28.2621	31.714	22.0263		0.935177	0.953992	0.960343	0.952788	0.958994
529	18.153	24.7146	28.2858	31.7404	22.0186		0.936317	0.954278	0.96115	0.953582	0.958657
530	18.1462	24.7442	28.2974	31.7863	22.0314		0.935966	0.955418	0.961543	0.954961	0.959215
531	18.1402	24.766	28.2967	31.8365	22.0858		0.935658	0.956263	0.961521	0.956469	0.961584
532	18.1223	24.7739	28.2554	31.8325	22.1375		0.934734	0.956565	0.960118	0.956349	0.963838
533	18.1373	24.7684	28.2684	31.8136	22.1332		0.935508	0.956356	0.96056	0.95578	0.963647
534	18.1478	24.779	28.2506	31.7929	22.1071		0.936052	0.956763	0.959953	0.95516	0.962511
535	18.1764	24.7842	28.2919	31.826	22.1026		0.937527	0.956963	0.961359	0.956152	0.962316
536	18.1809	24.7951	28.2921	31.8532	22.1195		0.937758	0.957385	0.961365	0.95697	0.963054
537	18.1997	24.7896	28.2942	31.8627	22.1454		0.938728	0.957173	0.961435	0.957256	0.964179
538	18.2134	24.7911	28.303	31.8679	22.124		0.939432	0.95723	0.961733	0.957412	0.963249
539	18.2399	24.79	28.2981	31.8557	22.0994		0.9408	0.957188	0.961569	0.957046	0.962179
540	18.2423	24.7887	28.3129	31.8781	22.0759		0.940922	0.957137	0.962072	0.957718	0.961152
541	18.2548	24.7754	28.3269	31.8627	22.0928		0.941569	0.956626	0.962545	0.957255	0.961891
542	18.2552	24.7921	28.3274	31.8872	22.1213		0.94159	0.957269	0.962565	0.957994	0.963133
543	18.2454	24.8162	28.3321	31.8697	22.1506		0.941084	0.958199	0.962722	0.957465	0.964406
544	18.2105	24.8477	28.3364	31.8691	22.177		0.939284	0.959418	0.962869	0.957449	0.965558
545	18.2178	24.8537	28.3586	31.8885	22.2011		0.93966	0.95965	0.963625	0.95803	0.966607
546	18.2281	24.8565	28.3749	31.9085	22.2089		0.940192	0.959758	0.964176	0.958632	0.966946
547	18.2601	24.8353	28.3731	31.9641	22.1966		0.94184	0.958937	0.964115	0.960302	0.966411
548	18.2619	24.837	28.3726	31.984	22.1801		0.941936	0.959002	0.9641	0.960902	0.965691
549	18.2933	24.8336	28.3704	31.9794	22.1832		0.943555	0.958873	0.964023	0.960763	0.965824
550	18.2721	24.8567	28.3873	31.9465	22.1667		0.942461	0.959764	0.9646	0.959773	0.965106
551	18.2724	24.854	28.4097	31.9186	22.1951		0.942477	0.95966	0.965359	0.958936	0.966345
552	18.242	24.861	28.4446	31.9238	22.1942		0.940908	0.959928	0.966545	0.95909	0.966305
553	18.2467	24.854	28.4536	31.9417	22.2074		0.94115	0.959661	0.96685	0.95963	0.966879
554	18.2191	24.889	28.4406	31.9456	22.1892		0.939725	0.961012	0.966411	0.959748	0.966087
555	18.2107	24.9038	28.4277	31.9433	22.1704		0.939296	0.961581	0.965973	0.959679	0.965268
556	18.2551	24.8997	28.3933	31.8983	22.1573		0.941586	0.961423	0.964803	0.958326	0.9647
557	18.2857	24.8979	28.4272	31.9227	22.1796		0.94316	0.961356	0.965955	0.959059	0.965671
558	18.307	24.8999	28.4448	31.974	22.2103		0.944262	0.961434	0.966554	0.960601	0.967006
559	18.3022	24.9244	28.4476	32.0233	22.2182		0.944016	0.962376	0.966649	0.962082	0.967348
560	18.297	24.9294	28.4314	32.0144	22.2026		0.943746	0.962569	0.966097	0.961813	0.966671
561	18.3121	24.9409	28.4531	31.99	22.2282		0.944524	0.963017	0.966836	0.961079	0.967787
562	18.294	24.9523	28.4746	31.9664	22.2593		0.943591	0.963457	0.967567	0.960372	0.969139
563	18.2864	24.9394	28.5157	31.9959	22.2842		0.943199	0.962956	0.968963	0.961258	0.970224
564	18.3019	24.9412	28.4946	32.0026	22.2701		0.943999	0.963027	0.968245	0.96146	0.969609
565	18.2839	24.9334	28.4706	32.0064	22.2754		0.943072	0.962727	0.967429	0.961575	0.96984
566	18.3041	24.9354	28.4159	32.0093	22.2627		0.944113	0.962801	0.965571	0.961659	0.969286
567	18.3116	24.9393	28.4417	32.0148	22.2465		0.944497	0.962955	0.966447	0.961826	0.96858
568	18.3329	24.9449	28.4808	32.0589	22.2501		0.945597	0.963168	0.967774	0.96315	0.968737
569	18.3369	24.9296	28.504	32.053	22.2525		0.945804	0.962577	0.968565	0.962973	0.968842
570	18.326	24.9111	28.4774	32.0872	22.2725		0.945243	0.961863	0.967659	0.964	0.969714
571	18.3188	24.9561	28.4757	32.0623	22.2783		0.944869	0.963604	0.967602	0.963253	0.969965
572	18.3344	24.9801	28.4708	32.0278	22.2781		0.945672	0.964528	0.967438	0.962215	0.969956
573	18.3443	24.9943	28.5259	32.0096	22.294		0.946187	0.965078	0.969308	0.961671	0.970651
574	18.3732	24.9561	28.5223	32.0206	22.267		0.947673	0.963601	0.969186	0.961999	0.969474
575	18.3871	24.9603	28.5285	32.0794	22.266		0.94839	0.963764	0.969398	0.963766	0.969429
576	18.3798	24.9943	28.5057	32.0891	22.2622		0.948015	0.965077	0.968622	0.964057	0.969265
577	18.3786	24.9726	28.5088	32.0813	22.2723		0.947952	0.964239	0.968726	0.963824	0.969705
578	18.3548	24.9602	28.5332	32.0548	22.2858		0.946728	0.96376	0.969558	0.963026	0.970293
579	18.3509	24.9495	28.5295	32.0562	22.3002		0.946528	0.963348	0.969431	0.963071	0.970921
580	18.3692	24.973	28.5272	32.0845	22.3151		0.947469	0.964256	0.969353	0.963919	0.971568
581	18.4083	24.9998	28.5287	32.0922	22.3346		0.949485	0.965287	0.969405	0.964152	0.972418
582	18.4209	25.0258	28.5436	32.1263	22.3552		0.950138	0.966293	0.96991	0.965176	0.973312
583	18.4118	25.0333	28.5512	32.1307	22.3688		0.949664	0.966584	0.970167	0.965306	0.973907
584	18.4023	25.0227	28.5404	32.1515	22.3675		0.949178	0.966174	0.969801	0.965931	0.973849
585	18.4172	24.9652	28.5383	32.1467	22.3243		0.949947	0.963954	0.96973	0.965788	0.971971
586	18.4068	25.0043	28.5526	32.1531	22.3311		0.949408	0.965464	0.970216	0.965981	0.972264
587	18.427	25.0177	28.5898	32.1658	22.3171		0.950449	0.965981	0.971479	0.966361	0.971656
588	18.4263	25.0473	28.5627	32.1695	22.3384		0.950415	0.967122	0.97056	0.966473	0.972584
589	18.4255	25.0339	28.5809	32.1793	22.3457		0.950374	0.966607	0.971176	0.966767	0.9729
590	18.3797	25.0471	28.5579	32.2017	22.3669		0.948009	0.967116	0.970395	0.967442	0.973826
591	18.3796	25.0387	28.552	32.1972	22.365		0.948004	0.96679	0.970197	0.967305	0.973743
592	18.4207	25.0531	28.5644	32.2154	22.3727		0.950125	0.967349	0.970618	0.967853	0.974078
593	18.448	25.0414	28.5732	32.244	22.3884		0.951534	0.966895	0.970916	0.96871	0.974761
594	18.4607	25.0546	28.6056	32.2512	22.4011		0.952188	0.967404	0.972015	0.968928	0.975311
595	18.4533	25.0407	28.5825	32.236	22.3744		0.951807	0.966867	0.971232	0.968471	0.974152
596	18.453	25.0195	28.5616	32.1959	22.3529		0.951789	0.966048	0.970521	0.967267	0.973212
597	18.4676	25.0203	28.5644	32.21	22.3368		0.952544	0.966081	0.970616	0.967691	0.972514
598	18.4787	25.0085	28.5765	32.214	22.36		0.953118	0.965624	0.971027	0.967812	0.973524
599	18.4983	25.0325	28.6261	32.2482	22.3722		0.954129	0.966553	0.972714	0.968839	0.974053
600	18.4656	25.0275	28.6253	32.2233	22.4071		0.95244	0.96636	0.972685	0.968089	0.975574
601	18.455	25.0439	28.622	32.2378	22.4143		0.951893	0.966991	0.972573	0.968525	0.975889
602	18.4699	25.0502	28.6009	32.2389	22.3911		0.952665	0.967234	0.971856	0.968558	0.974877
603	18.5142	25.0527	28.6035	32.2555	22.3626		0.95495	0.96733	0.971946	0.969058	0.973634
604	18.5387	25.0488	28.611	32.2666	22.3625		0.956213	0.967182	0.9722	0.96939	0.973632
605	18.5415	25.0472	28.6446	32.2537	22.3931		0.956354	0.967119	0.973341	0.969004	0.974966
606	18.5335	25.0884	28.6524	32.289	22.4364		0.955945	0.968711	0.973608	0.970063	0.976849
607	18.5341	25.113	28.7078	32.3229	22.4341		0.955973	0.969662	0.97549	0.971083	0.97675
608	18.5056	25.126	28.7028	32.3561	22.4442		0.954506	0.970161	0.975319	0.97208	0.97719
609	18.4935	25.0851	28.6963	32.3277	22.3993		0.953879	0.968583	0.975098	0.971225	0.975236
610	18.5059	25.0796	28.6532	32.3059	22.4009		0.954521	0.968369	0.973635	0.970572	0.975302
611	18.5419	25.0967	28.6523	32.2992	22.4294		0.956377	0.969031	0.973603	0.970371	0.976547
612	18.5551	25.1248	28.6784	32.3126	22.4387		0.957058	0.970114	0.974489	0.970773	0.976949
613	18.5414	25.1307	28.7152	32.316	22.4524		0.956353	0.970343	0.975741	0.970874	0.977547
614	18.5366	25.1239	28.7238	32.3208	22.4136		0.956105	0.970079	0.976034	0.971019	0.975856
615	18.543	25.1324	28.7167	32.327	22.4313		0.956436	0.97041	0.975793	0.971204	0.976628
616	18.5603	25.128	28.6966	32.3171	22.4104		0.957325	0.97024	0.975107	0.970907	0.97572
617	18.5673	25.1465	28.6729	32.3285	22.4226		0.957688	0.970955	0.974303	0.97125	0.976248
618	18.5703	25.144	28.6901	32.339	22.4234		0.95784	0.970857	0.974888	0.971566	0.976283
619	18.5821	25.1626	28.7058	32.357	22.4594		0.958452	0.971576	0.975421	0.972106	0.977852
620	18.588	25.1385	28.7157	32.3306	22.4503		0.958755	0.970646	0.975757	0.971313	0.977454
621	18.6093	25.141	28.7249	32.3476	22.4655		0.959856	0.970739	0.976071	0.971824	0.978117
622	18.5624	25.126	28.7149	32.3261	22.4544		0.957433	0.970163	0.97573	0.971178	0.977632
623	18.532	25.1333	28.747	32.3557	22.459		0.955865	0.970443	0.976822	0.972067	0.977833
624	18.5161	25.1419	28.7196	32.3544	22.4541		0.955045	0.970775	0.975889	0.972028	0.977619
625	18.5363	25.1604	28.7301	32.3889	22.4364		0.956087	0.97149	0.976246	0.973065	0.976851
626	18.5687	25.1696	28.7013	32.371	22.4388		0.957759	0.971846	0.97527	0.972527	0.976953
627	18.5776	25.1717	28.7136	32.367	22.4205		0.958219	0.971928	0.975686	0.972406	0.976159
628	18.5941	25.1824	28.7327	32.3806	22.4464		0.959068	0.97234	0.976334	0.972815	0.977285
629	18.5701	25.1945	28.765	32.3871	22.486		0.957833	0.972806	0.977433	0.97301	0.979011
630	18.5711	25.2102	28.7863	32.4204	22.5014		0.957881	0.973414	0.978155	0.974012	0.979679
631	18.5623	25.1884	28.788	32.4098	22.4839		0.957431	0.97257	0.978213	0.973694	0.978917
632	18.5813	25.203	28.7886	32.425	22.4627		0.95841	0.973136	0.978234	0.97415	0.977995
633	18.575	25.2189	28.7894	32.4039	22.4753		0.958083	0.973749	0.978264	0.973517	0.978542
634	18.6046	25.2312	28.8046	32.4251	22.4824		0.959612	0.974224	0.978777	0.974152	0.978852
635	18.618	25.2435	28.7875	32.4518	22.4885		0.960301	0.9747	0.978198	0.974955	0.979119
636	18.6134	25.2159	28.8345	32.4413	22.4845		0.960065	0.973632	0.979796	0.97464	0.978943
637	18.5852	25.2378	28.8085	32.4296	22.5106		0.958611	0.97448	0.97891	0.974286	0.98008
638	18.582	25.2088	28.8066	32.4209	22.5046		0.958444	0.973358	0.978846	0.974027	0.979817
639	18.6053	25.2482	28.7942	32.4799	22.5246		0.959647	0.974879	0.978425	0.975798	0.980688
640	18.6097	25.234	28.7875	32.4853	22.5285		0.959876	0.974333	0.978197	0.97596	0.980862
641	18.6194	25.2713	28.818	32.5035	22.5345		0.960373	0.97577	0.979234	0.976507	0.981121
642	18.6287	25.2455	28.8022	32.4735	22.5136		0.960852	0.974775	0.978698	0.975606	0.980212
643	18.6469	25.2724	28.8181	32.4858	22.499		0.961792	0.975816	0.979238	0.975977	0.979576
644	18.6444	25.2422	28.8002	32.5023	22.5025		0.961662	0.97465	0.978629	0.97647	0.979727
645	18.6232	25.2794	28.8096	32.5031	22.518		0.96057	0.976086	0.978948	0.976495	0.980401
646	18.6316	25.2737	28.8242	32.5235	22.5017		0.961002	0.975864	0.979443	0.977107	0.979692
647	18.6492	25.2785	28.8644	32.5091	22.4886		0.96191	0.976052	0.980811	0.976675	0.979124
648	18.6828	25.2545	28.8472	32.5316	22.499		0.963645	0.975123	0.980227	0.977351	0.979575
649	18.6931	25.2282	28.8441	32.5035	22.5043		0.964176	0.974108	0.98012	0.976507	0.979807
650	18.6741	25.2254	28.8233	32.514	22.5112		0.963197	0.974	0.979414	0.976823	0.980107
651	18.6803	25.2252	28.8367	32.5475	22.4873		0.963518	0.973993	0.979871	0.977829	0.979066
652	18.6693	25.2469	28.8361	32.5715	22.5202		0.962948	0.974831	0.97985	0.978551	0.9805
653	18.6889	25.2581	28.8166	32.57	22.5083		0.963961	0.975262	0.979187	0.978505	0.979978
654	18.6674	25.2664	28.8161	32.541	22.5263		0.96285	0.975582	0.97917	0.977635	0.980765
655	18.7026	25.2674	28.804	32.5624	22.5141		0.964664	0.975623	0.978759	0.978276	0.980231
656	18.7006	25.2714	28.8098	32.5486	22.5385		0.964564	0.975776	0.978954	0.977863	0.981295
657	18.7316	25.3005	28.8223	32.5391	22.543		0.966162	0.976899	0.979381	0.977578	0.981492
658	18.7184	25.3166	28.8372	32.5187	22.5478		0.965483	0.977523	0.979885	0.976965	0.981698
659	18.7197	25.3188	28.8749	32.5503	22.5608		0.96555	0.977608	0.981169	0.977914	0.982265
660	18.7153	25.3053	28.8996	32.581	22.5631		0.965318	0.977086	0.982007	0.978835	0.982366
661	18.7338	25.2871	28.895	32.5671	22.5309		0.966276	0.976383	0.981852	0.978418	0.980963
662	18.7347	25.2875	28.8534	32.5505	22.5119		0.966323	0.976396	0.980438	0.977921	0.980137
663	18.7376	25.2629	28.8169	32.5574	22.4985		0.966473	0.975448	0.979195	0.978126	0.979555
664	18.7171	25.2622	28.8148	32.5902	22.5197		0.965415	0.975419	0.979125	0.979111	0.980475
665	18.7226	25.2538	28.8452	32.6019	22.5211		0.965698	0.975098	0.980157	0.979463	0.980538
666	18.715	25.2751	28.9061	32.6141	22.5556		0.965305	0.975919	0.982227	0.97983	0.98204
667	18.6934	25.2733	28.971	32.6436	22.5844		0.964189	0.975851	0.984433	0.980718	0.983294
668	18.7149	25.2803	28.9694	32.6769	22.5692		0.9653	0.976119	0.984378	0.981717	0.982633
669	18.7201	25.2823	28.9522	32.6781	22.5322		0.96557	0.976198	0.983794	0.981755	0.98102
670	18.76	25.3155	28.9187	32.684	22.4993		0.967627	0.977478	0.982654	0.981931	0.979586
671	18.7638	25.3476	28.936	32.6964	22.5236		0.967825	0.97872	0.983242	0.982304	0.980648
672	18.7724	25.3378	28.9118	32.6664	22.5347		0.968268	0.97834	0.982422	0.981402	0.981128
673	18.7544	25.3333	28.9066	32.619	22.5277		0.967336	0.978165	0.982243	0.979977	0.980825
674	18.749	25.3304	28.874	32.5825	22.4945		0.967061	0.978055	0.981138	0.978882	0.97938
675	18.7409	25.3652	28.8982	32.606	22.5094		0.966642	0.979399	0.98196	0.979588	0.98003
676	18.7491	25.3451	28.9068	32.6534	22.5401		0.967065	0.978621	0.982251	0.981011	0.981364
677	18.7504	25.34	28.9484	32.638	22.5731		0.967133	0.978426	0.983663	0.980547	0.982802
678	18.7739	25.311	28.9427	32.636	22.5459		0.968343	0.977304	0.983471	0.980487	0.981618
679	18.7878	25.3175	28.934	32.6358	22.5532		0.969062	0.977556	0.983176	0.980483	0.981934
680	18.7848	25.3459	28.9225	32.6583	22.5562		0.968907	0.978652	0.982785	0.981158	0.982065
681	18.7703	25.3559	28.9391	32.6458	22.5747		0.968159	0.979037	0.983349	0.980783	0.982872
682	18.7676	25.3905	28.9569	32.6371	22.5635		0.96802	0.980377	0.983953	0.980521	0.982385
683	18.7852	25.3837	28.9656	32.663	22.5614		0.968924	0.980112	0.984249	0.9813	0.982293
684	18.8038	25.3933	28.9735	32.6781	22.5923		0.969887	0.980482	0.984519	0.981753	0.983639
685	18.8176	25.4002	28.9932	32.6702	22.6154		0.970599	0.98075	0.985186	0.981517	0.984643
686	18.8201	25.3806	28.9863	32.6531	22.6471		0.970728	0.979994	0.984953	0.981002	0.986024
687	18.8287	25.3831	28.9702	32.6577	22.633		0.97117	0.980088	0.984406	0.98114	0.98541
688	18.8036	25.3911	28.9441	32.6912	22.623		0.969875	0.980398	0.983517	0.982147	0.984976
689	18.7858	25.3956	28.9685	32.7017	22.5997		0.968956	0.98057	0.984348	0.982462	0.983958
690	18.8065	25.4198	28.9655	32.707	22.5911		0.970026	0.981506	0.984245	0.982623	0.983586
691	18.8458	25.4178	28.9715	32.6648	22.5783		0.972054	0.981427	0.98445	0.981352	0.983026
692	18.8403	25.4278	28.9834	32.6879	22.5755		0.971767	0.981815	0.984855	0.982047	0.982908
693	18.8246	25.4108	28.9922	32.7141	22.5803		0.970961	0.981159	0.985154	0.982834	0.983116
694	18.8076	25.3899	28.9915	32.723	22.5876		0.970082	0.980352	0.98513	0.983101	0.983433
695	18.8411	25.3851	28.9905	32.7091	22.6018		0.971809	0.980167	0.985095	0.982686	0.984053
696	18.8398	25.4067	28.9802	32.7095	22.6139		0.971744	0.981	0.984744	0.982697	0.984578
697	18.8551	25.415	28.9895	32.7241	22.624		0.972533	0.981322	0.985062	0.983135	0.985016
698	18.8474	25.4308	28.9538	32.7062	22.6121		0.972133	0.981932	0.983848	0.982596	0.984501
699	18.8473	25.41	28.9276	32.6817	22.5871		0.972127	0.981126	0.982958	0.98186	0.98341
700	18.8471	25.4176	28.9107	32.683	22.5673		0.972119	0.981422	0.982385	0.981901	0.982548
701	18.8515	25.3948	28.9202	32.687	22.5736		0.972345	0.98054	0.982705	0.982022	0.982825
702	18.833	25.4001	28.9789	32.7091	22.595		0.971393	0.980747	0.984702	0.982683	0.983753
703	18.8652	25.414	29.0238	32.738	22.6287		0.973054	0.981281	0.986227	0.983554	0.98522
704	18.8619	25.4406	29.0452	32.7597	22.6382		0.97288	0.982309	0.986955	0.984206	0.985634
705	18.8863	25.4421	29.0213	32.7567	22.6432		0.974143	0.982368	0.986142	0.984115	0.985853
706	18.8606	25.4272	29.0033	32.7795	22.6249		0.972813	0.981792	0.985531	0.984799	0.985055
707	18.8699	25.4435	28.9822	32.7987	22.6417		0.973294	0.98242	0.984814	0.985378	0.98579
708	18.87	25.4483	28.9965	32.8085	22.6322		0.9733	0.982607	0.985299	0.985671	0.985373
709	18.8703	25.4447	28.9857	32.7773	22.6406		0.973316	0.982468	0.984933	0.984732	0.98574
710	18.8664	25.4462	28.9627	32.7589	22.6251		0.973114	0.982526	0.984152	0.984182	0.985068
711	18.8631	25.4423	28.9499	32.7538	22.6347		0.972945	0.982376	0.983714	0.984028	0.985485
712	18.8798	25.4522	28.9676	32.7669	22.6253		0.973805	0.982758	0.984317	0.98442	0.985074
713	18.8634	25.4327	29.0129	32.772	22.6224		0.97296	0.982005	0.985858	0.984573	0.984948
714	18.872	25.4324	29.012	32.7879	22.622		0.973406	0.981993	0.985827	0.985052	0.984929
715	18.8645	25.4484	28.9971	32.7589	22.6348		0.973017	0.982609	0.98532	0.98418	0.985488
716	18.8747	25.4474	29.0061	32.7781	22.6292		0.973544	0.982571	0.985625	0.984757	0.985243
717	18.881	25.4419	29.0114	32.7343	22.6464		0.973869	0.982358	0.985805	0.983441	0.985993
718	18.8908	25.4352	29.0356	32.757	22.6343		0.974374	0.9821	0.986629	0.984123	0.985467
719	18.9197	25.4467	29.0086	32.7612	22.6488		0.975863	0.982546	0.985711	0.984249	0.986095
720	18.93	25.4651	29.0192	32.801	22.6574		0.976396	0.983254	0.986072	0.985446	0.986473
721	18.9417	25.4639	29.0205	32.8175	22.6684		0.976998	0.983208	0.986115	0.985942	0.986949
722	18.9491	25.4741	29.0346	32.8253	22.6621		0.977382	0.983601	0.986594	0.986176	0.986676
723	18.9283	25.5022	29.0508	32.8431	22.6744		0.976306	0.984686	0.987145	0.98671	0.987213
724	18.9046	25.4945	29.0156	32.8366	22.6854		0.975086	0.98439	0.98595	0.986515	0.987691
725	18.9048	25.5027	29.05	32.8192	22.7001		0.975095	0.984709	0.987118	0.985994	0.98833
726	18.9053	25.472	29.0139	32.8131	22.6793		0.97512	0.983523	0.98589	0.985808	0.987426
727	18.9228	25.5033	29.0627	32.8403	22.681		0.976023	0.984729	0.987548	0.986627	0.987498
728	18.9243	25.4817	29.0515	32.8392	22.6692		0.976101	0.983896	0.987167	0.986595	0.986986
729	18.9413	25.4988	29.1037	32.8554	22.6656		0.976979	0.984558	0.988942	0.987081	0.986829
730	18.9264	25.491	29.0855	32.8348	22.682		0.976211	0.984257	0.988325	0.986462	0.987543
731	18.9141	25.4983	29.0853	32.8511	22.7022		0.975577	0.984537	0.988315	0.986951	0.988424
732	18.9306	25.459	29.0614	32.8385	22.692		0.976427	0.983019	0.987505	0.986573	0.987979
733	18.9487	25.4701	29.0588	32.8589	22.6558		0.977359	0.983448	0.987416	0.987184	0.986402
734	18.9606	25.4558	29.0259	32.8238	22.6586		0.977971	0.982896	0.986298	0.986132	0.986523
735	18.9482	25.4923	29.0303	32.7916	22.6604		0.977332	0.984307	0.986446	0.985164	0.986603
736	18.9153	25.4622	29.0155	32.759	22.6817		0.975635	0.983142	0.985946	0.984183	0.987529
737	18.9075	25.5066	29.0567	32.7953	22.6713		0.975234	0.984858	0.987345	0.985273	0.987077
738	18.9321	25.5107	29.0768	32.8221	22.6737		0.976504	0.985014	0.988027	0.986081	0.987184
739	18.9415	25.5509	29.0977	32.8537	22.6959		0.976986	0.98657	0.988737	0.98703	0.988149
740	18.9505	25.5303	29.0861	32.8394	22.6938		0.977454	0.985773	0.988342	0.986598	0.988055
741	18.9176	25.5417	29.0982	32.8446	22.71		0.975757	0.986213	0.988756	0.986756	0.98876
742	18.9537	25.517	29.0846	32.8192	22.6904		0.977616	0.985259	0.988294	0.985993	0.98791
743	18.9422	25.5217	29.0929	32.8242	22.6921		0.977022	0.985442	0.988574	0.986142	0.987983
744	18.9822	25.5022	29.0791	32.8446	22.6966		0.979086	0.984687	0.988106	0.986754	0.98818
745	18.9691	25.5336	29.1173	32.8824	22.7433		0.978413	0.985901	0.989406	0.98789	0.990211
746	18.9891	25.5499	29.1341	32.9039	22.7668		0.979445	0.986529	0.989975	0.988538	0.991235
747	18.985	25.5388	29.1101	32.904	22.7566		0.979233	0.986101	0.989161	0.98854	0.990793
748	19.0051	25.523	29.0907	32.8766	22.7215		0.980269	0.985492	0.988501	0.987716	0.989263
749	19.0192	25.5187	29.0816	32.8675	22.7131		0.980995	0.985326	0.98819	0.987443	0.988896
750	19.0168	25.5549	29.112	32.8938	22.7165		0.980872	0.986724	0.989225	0.988234	0.989047
751	19.0009	25.5259	29.0957	32.9297	22.7035		0.980051	0.985602	0.98867	0.989312	0.98848
752	19.0032	25.507	29.1201	32.9296	22.6963		0.980169	0.984873	0.989501	0.989308	0.988165
753	19.0107	25.4951	29.0944	32.9018	22.7063		0.980559	0.984414	0.988624	0.988475	0.988601
754	19.0049	25.5324	29.1691	32.8994	22.7311		0.980257	0.985853	0.991165	0.988401	0.989682
755	18.9969	25.5709	29.1419	32.9045	22.7618		0.979845	0.987342	0.990241	0.988554	0.991019
756	18.9934	25.5903	29.1692	32.9084	22.7858		0.979663	0.988091	0.991169	0.988673	0.992061
757	18.9963	25.5886	29.1481	32.8945	22.8032		0.979815	0.988023	0.990452	0.988254	0.992819
758	19.0103	25.5643	29.1642	32.9389	22.7692		0.980537	0.987086	0.990999	0.989588	0.99134
759	18.9962	25.5583	29.1606	32.9509	22.7562		0.979811	0.986853	0.990876	0.989949	0.990776
760	19.0106	25.5589	29.1493	32.9445	22.7141		0.980551	0.986877	0.990491	0.989758	0.988941
761	19.0097	25.5375	29.1582	32.9296	22.7234		0.980504	0.986053	0.990795	0.98931	0.989346
762	19.013	25.5653	29.1495	32.9406	22.7367		0.980676	0.987123	0.990499	0.98964	0.989923
763	19.0241	25.5735	29.1259	32.9417	22.733		0.981249	0.987442	0.989698	0.989672	0.989763
764	19.0356	25.6014	29.148	32.9277	22.7381		0.981842	0.988516	0.990446	0.989251	0.989984
765	19.0882	25.5911	29.177	32.951	22.7466		0.984556	0.988119	0.991434	0.989953	0.990357
766	19.0753	25.6129	29.2193	33.0185	22.7898		0.983889	0.988962	0.99287	0.991979	0.992237
767	19.0673	25.6165	29.1809	33.0255	22.7971		0.983478	0.989102	0.991564	0.992189	0.992555
768	19.0432	25.6213	29.1849	32.9926	22.789		0.982233	0.989285	0.991703	0.991201	0.992201
769	19.0585	25.5909	29.1541	32.9395	22.7478		0.983021	0.988111	0.990656	0.989607	0.990407
770	19.0686	25.6224	29.1824	32.9817	22.7664		0.983543	0.98933	0.991616	0.990875	0.991217
771	19.0816	25.6056	29.1723	32.9925	22.7677		0.984212	0.988682	0.991272	0.991199	0.991274
772	19.1005	25.6149	29.2225	33.0295	22.7893		0.985187	0.989038	0.992979	0.992311	0.992214
773	19.1119	25.5993	29.2044	33.0009	22.7679		0.985778	0.988437	0.992364	0.99145	0.991284
774	19.0891	25.5855	29.2078	32.9912	22.7563		0.984599	0.987905	0.992479	0.991159	0.990778
775	19.0659	25.6026	29.1826	32.9924	22.7788		0.983406	0.988563	0.991624	0.991197	0.991757
776	19.0668	25.591	29.1924	32.9691	22.792		0.983452	0.988116	0.991955	0.990496	0.992331
777	19.0769	25.6224	29.1975	33.0015	22.794		0.983969	0.989329	0.992128	0.99147	0.99242
778	19.0691	25.6315	29.1726	32.9983	22.7877		0.983571	0.98968	0.991282	0.991372	0.992143
779	19.0414	25.629	29.1925	33.0414	22.7889		0.982139	0.989584	0.991959	0.992667	0.992199
780	19.0442	25.6407	29.178	33.0396	22.7991		0.982285	0.990036	0.991467	0.992614	0.992641
781	19.0719	25.6308	29.2192	33.0148	22.8207		0.983713	0.989655	0.992866	0.991869	0.99358
782	19.0834	25.6489	29.1824	32.9902	22.7907		0.984306	0.990352	0.991615	0.991129	0.992274
783	19.0845	25.6442	29.1825	32.9563	22.7868		0.984366	0.990171	0.991619	0.99011	0.992106
784	19.0807	25.6377	29.16	32.9826	22.7834		0.984169	0.989921	0.990857	0.990901	0.991959
785	19.1093	25.6494	29.1758	33.0114	22.822		0.985645	0.990373	0.991391	0.991768	0.993639
786	19.1203	25.6476	29.1774	33.017	22.8324		0.986212	0.990303	0.991445	0.991936	0.994091
787	19.1214	25.6744	29.1802	33.0241	22.8152		0.986266	0.991338	0.99154	0.99215	0.993342
788	19.0961	25.6894	29.2063	33.0015	22.8057		0.98496	0.991915	0.992429	0.99147	0.99293
789	19.0767	25.6783	29.1815	33.003	22.7877		0.983962	0.991489	0.991586	0.991516	0.992144
790	19.0896	25.6315	29.1755	33.0155	22.7818		0.984628	0.989681	0.991382	0.991889	0.991889
791	19.0943	25.6394	29.1588	33.0356	22.8056		0.984869	0.989985	0.990815	0.992493	0.992925
792	19.103	25.6351	29.2187	33.0526	22.8115		0.985319	0.989821	0.992849	0.993004	0.993182
793	19.1065	25.644	29.2263	33.0239	22.8361		0.985498	0.990163	0.993108	0.992143	0.994254
794	19.1123	25.6366	29.2127	33.0463	22.8192		0.985799	0.989878	0.992646	0.992814	0.993517
795	19.1318	25.6618	29.2188	33.0277	22.8019		0.986803	0.990851	0.992851	0.992258	0.992763
796	19.1375	25.6677	29.2087	33.0589	22.8243		0.987096	0.991079	0.99251	0.993194	0.99374
797	19.1377	25.6507	29.1911	33.0411	22.8301		0.98711	0.990422	0.991911	0.992657	0.993991
798	19.1191	25.6681	29.1702	33.0707	22.8827		0.986149	0.991095	0.9912	0.993547	0.996279
799	19.1204	25.6941	29.1854	33.0608	22.8399		0.986215	0.992098	0.991719	0.99325	0.994418
800	19.1343	25.6726	29.2175	33.0659	22.8436		0.986931	0.991266	0.992808	0.993404	0.994578
801	19.1429	25.6353	29.2235	33.076	22.809		0.987375	0.989827	0.993012	0.993708	0.993071
802	19.1224	25.6327	29.2394	33.0881	22.8209		0.986318	0.989726	0.993551	0.994072	0.993589
803	19.1361	25.661	29.2537	33.0907	22.8377		0.987024	0.990818	0.99404	0.994148	0.994323
804	19.1413	25.6535	29.2427	33.0983	22.8464		0.987296	0.99053	0.993666	0.994378	0.994702
805	19.1444	25.6597	29.2172	33.0764	22.8287		0.987454	0.99077	0.992798	0.993718	0.993929
806	19.1319	25.665	29.2071	33.0913	22.8051		0.986808	0.990973	0.992455	0.994166	0.992901
807	19.1257	25.6941	29.2341	33.0782	22.8205		0.986486	0.992096	0.993373	0.993773	0.993572
808	19.1373	25.6902	29.2505	33.0792	22.8545		0.987087	0.991946	0.99393	0.993805	0.995054
809	19.1479	25.7029	29.2838	33.0585	22.8487		0.987632	0.992436	0.995062	0.993183	0.994801
810	19.1503	25.6849	29.2707	33.0767	22.8451		0.987756	0.991743	0.994615	0.993729	0.994644
811	19.164	25.6738	29.2813	33.1038	22.838		0.988466	0.991312	0.994978	0.994542	0.994334
812	19.1451	25.6617	29.2571	33.1072	22.8439		0.987488	0.990845	0.994153	0.994646	0.994593
813	19.1505	25.6842	29.252	33.0902	22.8163		0.987767	0.991716	0.993983	0.994133	0.99339
814	19.1354	25.7014	29.2541	33.0562	22.8072		0.986987	0.992379	0.994054	0.993113	0.992994
815	19.1634	25.7148	29.217	33.0613	22.8316		0.988434	0.992898	0.992792	0.993265	0.994055
816	19.1622	25.7141	29.2299	33.0614	22.869		0.988373	0.992869	0.99323	0.993268	0.995683
817	19.1803	25.728	29.2451	33.0928	22.8956		0.989307	0.993405	0.993747	0.994211	0.996843
818	19.1697	25.7033	29.2934	33.0911	22.8932		0.988758	0.992453	0.995387	0.994161	0.99674
819	19.2003	25.7023	29.2774	33.0967	22.8847		0.990337	0.992415	0.994844	0.994329	0.996368
820	19.2047	25.707	29.2467	33.0912	22.876		0.990565	0.992594	0.993801	0.994163	0.995989
821	19.2145	25.7369	29.2419	33.0937	22.8598		0.991068	0.993751	0.993638	0.994238	0.995283
822	19.2001	25.738	29.2772	33.1182	22.8614		0.990327	0.993793	0.994836	0.994976	0.995353
823	19.2052	25.7184	29.2863	33.1454	22.8445		0.990591	0.993036	0.995147	0.995794	0.994618
824	19.2135	25.7239	29.2798	33.1841	22.8542		0.991016	0.993247	0.994924	0.996956	0.99504
825	19.2189	25.715	29.2529	33.1783	22.8462		0.991295	0.992904	0.994011	0.99678	0.99469
826	19.2117	25.72	29.2434	33.173	22.8665		0.990925	0.993097	0.993688	0.996621	0.995575
827	19.1834	25.7008	29.2372	33.1616	22.8679		0.989465	0.992358	0.993479	0.996278	0.995636
828	19.1779	25.7152	29.276	33.1984	22.9015		0.989182	0.992913	0.994796	0.997384	0.997099
829	19.1697	25.7189	29.299	33.1881	22.9167		0.98876	0.993055	0.995578	0.997074	0.997761
830	19.1888	25.7165	29.323	33.1895	22.911		0.989745	0.992962	0.996393	0.997117	0.997513
831	19.2133	25.7197	29.2962	33.2039	22.874		0.991008	0.993085	0.995484	0.997549	0.995904
832	19.2213	25.714	29.2846	33.2075	22.8628		0.991419	0.992864	0.99509	0.997657	0.995415
833	19.2375	25.7426	29.2906	33.2163	22.8705		0.992255	0.99397	0.995291	0.997922	0.99575
834	19.2393	25.7217	29.2771	33.162	22.8712		0.99235	0.993164	0.994835	0.996291	0.995778
835	19.2521	25.7577	29.2944	33.1937	22.8887		0.993006	0.994553	0.995421	0.997245	0.996541
836	19.2363	25.738	29.2567	33.1947	22.8721		0.992193	0.993792	0.994141	0.997275	0.99582
837	19.216	25.7714	29.2658	33.2175	22.8877		0.991148	0.995082	0.994452	0.997959	0.996499
838	19.1936	25.7464	29.2504	33.189	22.8685		0.98999	0.994116	0.993926	0.997103	0.995662
839	19.2152	25.7614	29.2692	33.1865	22.892		0.991103	0.994697	0.994567	0.997028	0.996686
840	19.2307	25.7605	29.2723	33.2033	22.8969		0.991907	0.994662	0.994669	0.997533	0.996901
841	19.2431	25.7592	29.2778	33.1983	22.8895		0.992543	0.994611	0.994858	0.997382	0.996577
842	19.2208	25.7427	29.2875	33.2252	22.8983		0.991393	0.993974	0.995187	0.99819	0.996962
843	19.2114	25.7259	29.2935	33.2076	22.8836		0.990908	0.993326	0.995392	0.99766	0.996319
844	19.2309	25.7145	29.3037	33.231	22.8858		0.991913	0.992886	0.995737	0.998365	0.996414
845	19.2633	25.7458	29.333	33.239	22.8878		0.993588	0.994092	0.996733	0.998605	0.996501
846	19.2674	25.7596	29.3382	33.2608	22.8934		0.9938	0.994625	0.996912	0.99926	0.996745
847	19.2562	25.7835	29.3154	33.2626	22.8975		0.993219	0.995551	0.996135	0.999314	0.996924
848	19.2401	25.7783	29.3019	33.2464	22.8981		0.99239	0.995349	0.995678	0.998828	0.996952
849	19.2532	25.7564	29.2943	33.2146	22.9193		0.993067	0.994503	0.995417	0.997872	0.997875
850	19.2732	25.7655	29.3109	33.221	22.9081		0.994094	0.994856	0.995982	0.998063	0.997385
851	19.2783	25.7415	29.3188	33.2188	22.9099		0.994362	0.993927	0.996251	0.997998	0.997464
852	19.2651	25.7566	29.3245	33.246	22.8907		0.99368	0.994511	0.996445	0.998814	0.996627
853	19.2734	25.7458	29.37	33.2529	22.9219		0.994109	0.994093	0.997989	0.999021	0.997988
854	19.2532	25.77	29.3408	33.2464	22.9054		0.993064	0.995027	0.997	0.998827	0.997271
855	19.2704	25.799	29.3547	33.2472	22.9224		0.99395	0.996147	0.997471	0.99885	0.99801
856	19.2631	25.7855	29.313	33.2246	22.9021		0.993575	0.995628	0.996055	0.998173	0.997127
857	19.2939	25.7748	29.325	33.2125	22.8999		0.995166	0.995213	0.996461	0.997808	0.99703
858	19.3145	25.7795	29.3425	33.2201	22.8936		0.996229	0.995394	0.997056	0.998036	0.996754
859	19.3032	25.7696	29.3754	33.1978	22.8797		0.995644	0.995011	0.998174	0.997367	0.99615
860	19.3071	25.783	29.3979	33.1846	22.8865		0.995847	0.995529	0.998939	0.996971	0.996448
861	19.3044	25.7499	29.3728	33.1677	22.8836		0.995705	0.994252	0.998086	0.996463	0.996322
862	19.3159	25.7843	29.3395	33.2101	22.9125		0.996299	0.995579	0.996954	0.997736	0.997579
863	19.3149	25.7821	29.3437	33.2225	22.9287		0.996246	0.995494	0.997097	0.998109	0.998284
864	19.2845	25.7911	29.3318	33.2034	22.9406		0.994678	0.995842	0.996694	0.997534	0.998801
865	19.2789	25.7853	29.3381	33.1782	22.9385		0.994393	0.995619	0.996906	0.996777	0.99871
866	19.2763	25.7839	29.3218	33.1699	22.9268		0.994258	0.995565	0.996352	0.996528	0.998199
867	19.3077	25.7799	29.3448	33.1921	22.914		0.995874	0.99541	0.997135	0.997194	0.997644
868	19.3239	25.7889	29.3718	33.2146	22.9147		0.99671	0.995759	0.998051	0.997872	0.997675
869	19.3062	25.7841	29.3647	33.2256	22.9129		0.995801	0.995573	0.997812	0.998203	0.997597
870	19.2866	25.7993	29.3609	33.2166	22.9224		0.994788	0.996159	0.997681	0.99793	0.998007
871	19.2862	25.7831	29.3183	33.1876	22.9124		0.994768	0.995533	0.996233	0.997061	0.997574
872	19.2893	25.796	29.34	33.1864	22.9101		0.994925	0.996033	0.99697	0.997026	0.997474
873	19.3004	25.7905	29.3287	33.1623	22.9158		0.995499	0.995821	0.996586	0.996302	0.997723
874	19.2915	25.7947	29.3274	33.1873	22.9201		0.995043	0.995981	0.996545	0.99705	0.99791
875	19.3133	25.8022	29.3304	33.216	22.9216		0.996164	0.996269	0.996646	0.997914	0.997973
876	19.3178	25.8008	29.3572	33.2289	22.9528		0.996398	0.996218	0.997555	0.998302	0.999332
877	19.3466	25.8052	29.371	33.2235	22.9547		0.99788	0.996386	0.998025	0.99814	0.999416
878	19.3359	25.8038	29.3508	33.2156	22.9681		0.997331	0.996332	0.997337	0.997901	1
879	19.3379	25.8175	29.3349	33.2506	22.9278		0.997436	0.996861	0.996799	0.998952	0.998245
880	19.322	25.8541	29.3342	33.2618	22.9364		0.996612	0.998274	0.996776	0.999289	0.99862
881	19.3259	25.8524	29.3519	33.2633	22.93		0.996816	0.998209	0.997374	0.999334	0.998341
882	19.3198	25.8385	29.3403	33.2242	22.9304		0.996498	0.997673	0.996982	0.998161	0.998358
883	19.3039	25.8162	29.3447	33.2337	22.9272		0.995683	0.996811	0.997131	0.998447	0.998219
884	19.3119	25.8299	29.3398	33.2203	22.9431		0.99609	0.997342	0.996963	0.998044	0.998912
885	19.332	25.8417	29.3788	33.2429	22.9583		0.997128	0.997797	0.998289	0.998723	0.999574
886	19.3564	25.8423	29.4255	33.2251	22.951		0.998388	0.997818	0.999877	0.998185	0.999253
887	19.3507	25.8138	29.4291	33.2308	22.923		0.998093	0.99672	1	0.998358	0.998036
888	19.3427	25.8056	29.4094	33.2302	22.9046		0.997681	0.996404	0.999328	0.998341	0.997234
889	19.3407	25.8249	29.3732	33.2441	22.9176		0.99758	0.997147	0.998099	0.998757	0.997799
890	19.3428	25.8469	29.3855	33.2564	22.9358		0.997686	0.997997	0.998518	0.999127	0.998593
891	19.331	25.8827	29.4005	33.2775	22.9636		0.997079	0.99938	0.999026	0.999762	0.999802
892	19.3279	25.8768	29.3982	33.2855	22.9538		0.996916	0.999151	0.998951	1	0.999375
893	19.3431	25.8575	29.3552	33.2732	22.9256		0.997704	0.998407	0.997487	0.999632	0.998149
894	19.3625	25.8322	29.364	33.2569	22.9049		0.998705	0.997429	0.997787	0.999142	0.997249
895	19.3642	25.809	29.4012	33.2551	22.9022		0.998791	0.996533	0.999052	0.999089	0.99713
896	19.3847	25.8531	29.4233	33.2772	22.9419		0.99985	0.998238	0.999802	0.999753	0.99886
897	19.3691	25.8718	29.4063	33.2616	22.9475		0.999043	0.998959	0.999223	0.999283	0.999102
898	19.3876	25.8988	29.3708	33.2433	22.9582		1	1	0.99802	0.998734	0.999567
899	19.3691	25.8593	29.3715	33.207	22.9277		0.999044	0.998478	0.998042	0.997644	0.998239
900	19.3506	25.8199	29.3721	33.1707	22.8972		0.998088	0.996955	0.998064	0.996554	0.996911

## Sheet: 1% 300s
	ThT fluorescence						Normalized data
time, min	1 repeat	2 repeat	3 repeat	4 repeat	5 repeat		1 repeat	2 repeat	3 repeat	4 repeat	5 repeat
1	0.287878	0.286898	0.261125	0.275441	0.264073		0.00909395	0.00998936	0.0166265	0.00972337	0.0148897
2	0.319314	0.313624	0.287756	0.303138	0.292251		0.010087	0.0109199	0.0183222	0.0107011	0.0164785
3	0.35075	0.340351	0.314386	0.330836	0.32043		0.0110801	0.0118505	0.0200178	0.0116789	0.0180673
4	0.378602	0.367109	0.337666	0.354735	0.340625		0.0119599	0.0127822	0.0215001	0.0125225	0.019206
5	0.402913	0.386257	0.358805	0.380268	0.36597		0.0127279	0.0134489	0.0228461	0.0134239	0.0206351
6	0.426302	0.40943	0.382209	0.403357	0.387044		0.0134667	0.0142557	0.0243363	0.014239	0.0218234
7	0.443511	0.43183	0.405606	0.420886	0.411925		0.0140103	0.0150357	0.025826	0.0148577	0.0232262
8	0.456391	0.45605	0.425403	0.432835	0.426956		0.0144172	0.015879	0.0270866	0.0152795	0.0240737
9	0.463385	0.479679	0.445845	0.441179	0.439587		0.0146382	0.0167017	0.0283881	0.0155741	0.0247859
10	0.473231	0.502116	0.47778	0.466297	0.482304		0.0149492	0.0174829	0.0304215	0.0164608	0.0271945
11	0.49571	0.525223	0.551377	0.536544	0.552645		0.0156593	0.0182875	0.0351077	0.0189406	0.0311607
12	0.52791	0.549423	0.637447	0.611981	0.619821		0.0166765	0.0191301	0.040588	0.0216036	0.0349484
13	0.570356	0.579714	0.729946	0.707604	0.660752		0.0180173	0.0201848	0.0464776	0.0249792	0.0372562
14	0.606367	0.626195	0.788378	0.799565	0.684619		0.0191549	0.0218032	0.0501982	0.0282255	0.038602
15	0.638255	0.681969	0.833696	0.913085	0.718515		0.0201622	0.0237451	0.0530837	0.0322329	0.0405132
16	0.662912	0.735384	0.855631	1.00393	0.750951		0.0209412	0.025605	0.0544804	0.0354398	0.0423421
17	0.685462	0.775267	0.878157	1.06822	0.778967		0.0216535	0.0269936	0.0559146	0.0377093	0.0439218
18	0.706485	0.807741	0.901013	1.10982	0.799924		0.0223176	0.0281244	0.0573699	0.0391777	0.0451034
19	0.731336	0.831835	0.899986	1.15085	0.817888		0.0231026	0.0289633	0.0573045	0.0406261	0.0461163
20	0.760735	0.853803	0.87826	1.19654	0.836034		0.0240313	0.0297282	0.0559212	0.0422394	0.0471395
21	0.788235	0.872404	0.852704	1.23019	0.853043		0.0249001	0.0303758	0.054294	0.0434271	0.0480985
22	0.805867	0.894463	0.851814	1.25627	0.865676		0.025457	0.0311439	0.0542373	0.0443477	0.0488108
23	0.820405	0.917139	0.866399	1.27415	0.88094		0.0259163	0.0319334	0.055166	0.0449789	0.0496715
24	0.835679	0.942874	0.87801	1.30359	0.896781		0.0263988	0.0328295	0.0559053	0.046018	0.0505646
25	0.854884	0.973591	0.890217	1.28013	0.913878		0.0270055	0.033899	0.0566825	0.0451901	0.0515287
26	0.872263	1.00404	0.905515	1.23693	0.929314		0.0275545	0.0349593	0.0576566	0.0436652	0.052399
27	0.890483	1.03105	0.921139	1.20017	0.948751		0.02813	0.0358997	0.0586514	0.0423673	0.0534949
28	0.907273	1.0541	0.939577	1.21553	0.970935		0.0286604	0.0367021	0.0598254	0.0429095	0.0547458
29	0.92015	1.07332	0.951862	1.2455	0.985196		0.0290672	0.0373715	0.0606076	0.0439676	0.0555499
30	0.927686	1.09311	0.967158	1.27438	0.995345		0.0293053	0.0380604	0.0615816	0.044987	0.0561221
31	0.940172	1.11051	0.981824	1.30476	1.01061		0.0296997	0.0386664	0.0625154	0.0460595	0.0569831
32	0.950832	1.12403	0.997348	1.33121	1.02629		0.0300364	0.0391372	0.0635038	0.0469932	0.057867
33	0.964568	1.13768	1.01303	1.35634	1.04062		0.0304703	0.0396124	0.0645025	0.0478802	0.0586748
34	0.973541	1.15592	1.0297	1.38209	1.05009		0.0307538	0.0402474	0.0655639	0.0487895	0.0592088
35	0.987978	1.17699	1.04209	1.40585	1.06389		0.0312099	0.0409809	0.0663528	0.0496283	0.0599872
36	1.00146	1.19807	1.05125	1.4322	1.08326		0.0316357	0.0417152	0.066936	0.0505584	0.0610792
37	1.01251	1.21181	1.06675	1.45771	1.09699		0.0319849	0.0421934	0.067923	0.0514589	0.0618535
38	1.02417	1.23241	1.08274	1.48547	1.11208		0.0323532	0.0429107	0.0689409	0.0524387	0.062704
39	1.03362	1.24943	1.10101	1.51338	1.12528		0.0326518	0.0435034	0.0701043	0.0534239	0.0634484
40	1.04764	1.27287	1.1173	1.54432	1.13998		0.0330946	0.0443193	0.0711414	0.0545164	0.0642772
41	1.05476	1.28996	1.13252	1.56481	1.15081		0.0333196	0.0449144	0.0721103	0.0552396	0.064888
42	1.06509	1.31425	1.14691	1.58531	1.1625		0.0336459	0.0457602	0.0730271	0.0559631	0.0655474
43	1.07633	1.33409	1.15589	1.60123	1.17746		0.0340007	0.0464509	0.0735985	0.0565253	0.0663909
44	1.09479	1.35336	1.17033	1.63007	1.18944		0.0345841	0.0471218	0.0745179	0.0575434	0.0670662
45	1.10445	1.36942	1.1832	1.65437	1.20109		0.0348893	0.0476813	0.0753376	0.0584011	0.0677233
46	1.11256	1.3875	1.20118	1.67693	1.21357		0.0351452	0.0483106	0.0764826	0.0591976	0.0684266
47	1.11665	1.40964	1.21487	1.70023	1.22697		0.0352746	0.0490817	0.077354	0.0600199	0.0691825
48	1.13159	1.42959	1.22989	1.72224	1.24378		0.0357465	0.0497762	0.0783104	0.0607971	0.0701301
49	1.14425	1.44771	1.24039	1.74597	1.253		0.0361464	0.0504071	0.078979	0.0616346	0.0706498
50	1.15814	1.45957	1.2555	1.76903	1.27066		0.0365852	0.0508201	0.0799413	0.0624487	0.0716455
51	1.16867	1.4761	1.27159	1.79943	1.283		0.0369179	0.0513956	0.0809656	0.0635221	0.0723414
52	1.17298	1.49401	1.28288	1.81944	1.30152		0.0370539	0.0520191	0.0816846	0.0642283	0.0733855
53	1.17999	1.50799	1.28943	1.83308	1.31514		0.0372756	0.052506	0.0821015	0.0647097	0.0741535
54	1.19129	1.52376	1.29935	1.8429	1.32433		0.0376325	0.053055	0.0827332	0.0650564	0.074672
55	1.20854	1.53807	1.31468	1.8672	1.33579		0.0381772	0.0535534	0.0837091	0.0659144	0.0753179
56	1.22127	1.56202	1.33317	1.90168	1.34612		0.0385796	0.0543871	0.0848868	0.0671316	0.0759003
57	1.23032	1.58128	1.34702	1.92384	1.36704		0.0388654	0.0550578	0.0857681	0.0679137	0.07708
58	1.23719	1.59836	1.35502	1.94466	1.38188		0.0390823	0.0556525	0.0862775	0.0686486	0.077917
59	1.24478	1.61618	1.3666	1.95604	1.39788		0.0393222	0.0562729	0.0870149	0.0690505	0.0788189
60	1.2497	1.63103	1.37823	1.97765	1.40596		0.0394776	0.0567901	0.0877554	0.0698132	0.0792744
61	1.25708	1.64333	1.39279	1.99022	1.41833		0.0397106	0.0572185	0.0886826	0.0702569	0.079972
62	1.27055	1.65519	1.4067	2.00562	1.4332		0.0401363	0.0576313	0.0895685	0.0708006	0.0808104
63	1.27912	1.66681	1.41155	2.02463	1.44842		0.0404071	0.058036	0.0898772	0.0714719	0.0816686
64	1.29283	1.67881	1.42529	2.04509	1.46422		0.0408399	0.0584538	0.0907523	0.072194	0.0825593
65	1.30073	1.69866	1.43497	2.06903	1.47489		0.0410896	0.0591447	0.0913684	0.0730391	0.0831612
66	1.30847	1.71544	1.45276	2.08015	1.48791		0.0413342	0.0597292	0.0925013	0.0734318	0.0838954
67	1.31575	1.73728	1.46308	2.10477	1.49784		0.041564	0.0604895	0.0931583	0.0743009	0.0844553
68	1.32158	1.74858	1.4723	2.11461	1.51562		0.0417483	0.060883	0.0937452	0.0746482	0.0854577
69	1.33368	1.76239	1.4814	2.13267	1.53161		0.0421304	0.0613637	0.0943247	0.0752857	0.0863594
70	1.34011	1.77935	1.4931	2.14322	1.54633		0.0423334	0.0619543	0.0950696	0.075658	0.0871894
71	1.34519	1.78756	1.50085	2.16817	1.55243		0.042494	0.0622401	0.0955631	0.0765388	0.0875331
72	1.3515	1.80169	1.51193	2.18796	1.56081		0.0426933	0.062732	0.0962685	0.0772376	0.0880058
73	1.35934	1.81328	1.52335	2.20627	1.56984		0.042941	0.0631359	0.0969957	0.077884	0.0885148
74	1.3677	1.83075	1.53929	2.21767	1.57737		0.043205	0.0637439	0.0980105	0.0782863	0.0889394
75	1.37502	1.8353	1.54949	2.22925	1.58809		0.0434364	0.0639025	0.0986603	0.0786952	0.0895438
76	1.3819	1.849	1.5562	2.24953	1.59496		0.0436538	0.0643794	0.0990874	0.0794108	0.089931
77	1.39444	1.86801	1.56619	2.26865	1.61134		0.0440498	0.0650415	0.0997234	0.080086	0.0908549
78	1.40634	1.89464	1.5817	2.29979	1.62143		0.0444258	0.0659686	0.100711	0.0811854	0.0914239
79	1.41715	1.90461	1.59682	2.30636	1.63855		0.0447674	0.0663155	0.101674	0.0814172	0.0923887
80	1.42061	1.91176	1.60525	2.32016	1.6475		0.0448764	0.0665647	0.102211	0.0819043	0.0928935
81	1.43053	1.92111	1.60875	2.32386	1.65857		0.0451899	0.0668901	0.102433	0.0820349	0.0935177
82	1.43659	1.94271	1.61838	2.34293	1.6654		0.0453813	0.0676423	0.103046	0.0827081	0.0939032
83	1.45321	1.95973	1.63498	2.3694	1.67974		0.0459063	0.0682349	0.104104	0.0836426	0.0947116
84	1.46156	1.97467	1.64805	2.39496	1.69063		0.0461703	0.0687551	0.104936	0.084545	0.0953257
85	1.46815	1.98575	1.6556	2.42713	1.70545		0.0463784	0.0691409	0.105417	0.0856803	0.0961611
86	1.47555	2.00447	1.66559	2.44649	1.71344		0.046612	0.0697927	0.106052	0.0863639	0.0966118
87	1.47795	2.01832	1.67678	2.46617	1.72345		0.0466878	0.070275	0.106765	0.0870586	0.0971759
88	1.49087	2.03	1.6891	2.47304	1.73249		0.0470962	0.0706815	0.10755	0.0873011	0.097686
89	1.49589	2.04047	1.69745	2.48316	1.74398		0.0472547	0.0710462	0.108081	0.0876584	0.0983336
90	1.50868	2.05383	1.70949	2.48237	1.75809		0.0476585	0.0715115	0.108848	0.0876305	0.0991292
91	1.51487	2.06926	1.7185	2.49759	1.76969		0.0478543	0.0720487	0.109422	0.0881679	0.0997833
92	1.52578	2.08225	1.72936	2.51733	1.78308		0.0481988	0.0725008	0.110113	0.0888645	0.100539
93	1.53272	2.09694	1.73871	2.55259	1.79167		0.0484181	0.0730125	0.110709	0.0901093	0.101022
94	1.54387	2.10925	1.74979	2.5733	1.80423		0.0487703	0.0734411	0.111414	0.0908402	0.101731
95	1.54582	2.13296	1.75512	2.56985	1.8206		0.048832	0.0742665	0.111753	0.0907187	0.102654
96	1.55451	2.14997	1.76648	2.58028	1.85284		0.0491063	0.0748588	0.112477	0.0910866	0.104471
97	1.55801	2.16414	1.78001	2.60101	1.8887		0.0492168	0.0753523	0.113338	0.0918186	0.106493
98	1.56543	2.17643	1.78975	2.62835	1.9344		0.0494512	0.0757801	0.113958	0.0927839	0.109071
99	1.57295	2.1947	1.80596	2.65141	1.9497		0.0496888	0.0764162	0.11499	0.0935979	0.109933
100	1.57979	2.21204	1.81211	2.65781	1.9561		0.0499051	0.0770198	0.115382	0.0938236	0.110294
101	1.59684	2.22057	1.82576	2.67053	1.94842		0.0504436	0.0773169	0.116251	0.0942726	0.109861
102	1.60422	2.22418	1.82986	2.68165	1.95228		0.0506766	0.0774427	0.116512	0.0946654	0.110079
103	1.61704	2.23893	1.83794	2.67884	1.96165		0.0510816	0.0779563	0.117027	0.094566	0.110607
104	1.61368	2.24409	1.8458	2.68439	1.94436		0.0509755	0.078136	0.117527	0.0947621	0.109632
105	1.61597	2.25986	1.85823	2.68011	1.94483		0.0510478	0.078685	0.118319	0.0946108	0.109659
106	1.61519	2.26838	1.87227	2.70662	1.95071		0.0510233	0.0789818	0.119213	0.0955469	0.10999
107	1.62883	2.28793	1.88636	2.74066	1.9954		0.0514541	0.0796622	0.120109	0.0967485	0.11251
108	1.63679	2.29995	1.88749	2.76317	2.02099		0.0517054	0.080081	0.120182	0.0975432	0.113953
109	1.65062	2.31773	1.89607	2.77564	2.04707		0.0521426	0.0806999	0.120728	0.0979831	0.115423
110	1.65215	2.3326	1.9068	2.77738	2.06196		0.0521909	0.0812177	0.121411	0.0980447	0.116263
111	1.66102	2.34582	1.91929	2.79514	2.07193		0.0524709	0.0816781	0.122206	0.0986717	0.116825
112	1.66841	2.35487	1.9308	2.8023	2.07122		0.0527044	0.081993	0.12294	0.0989244	0.116785
113	1.67739	2.36948	1.94094	2.81945	2.0727		0.0529882	0.0825018	0.123585	0.0995298	0.116868
114	1.68106	2.38402	1.95121	2.83233	2.07723		0.0531042	0.083008	0.124239	0.0999843	0.117124
115	1.68455	2.39688	1.95585	2.84765	2.09146		0.0532144	0.0834558	0.124534	0.100525	0.117926
116	1.69753	2.40705	1.96348	2.866	2.09205		0.0536244	0.0838101	0.12502	0.101173	0.11796
117	1.71185	2.42134	1.97188	2.87492	2.10603		0.0540766	0.0843074	0.125555	0.101488	0.118748
118	1.71984	2.4288	1.98428	2.89934	2.08655		0.054329	0.0845671	0.126345	0.10235	0.117649
119	1.72594	2.44458	1.99154	2.90191	2.08518		0.0545218	0.0851167	0.126807	0.102441	0.117572
120	1.73851	2.46203	2.00361	2.92024	2.07617		0.0549189	0.0857241	0.127575	0.103088	0.117064
121	1.74815	2.48521	2.01277	2.93404	2.09812		0.0552235	0.0865312	0.128159	0.103575	0.118302
122	1.75073	2.49323	2.02226	2.95517	2.10347		0.055305	0.0868105	0.128763	0.104321	0.118604
123	1.74826	2.50266	2.03357	2.96592	2.10937		0.055227	0.0871388	0.129483	0.1047	0.118936
124	1.75148	2.50868	2.04506	2.98471	2.10626		0.0553286	0.0873486	0.130215	0.105364	0.118761
125	1.7566	2.52118	2.05379	2.99105	2.10938		0.0554904	0.0877838	0.13077	0.105587	0.118937
126	1.76575	2.52774	2.05605	3.00643	2.11394		0.0557794	0.0880122	0.130914	0.10613	0.119193
127	1.77155	2.54049	2.05981	3.00592	2.12239		0.0559628	0.088456	0.131153	0.106112	0.11967
128	1.78258	2.55917	2.07358	3.02727	2.13179		0.0563111	0.0891066	0.13203	0.106866	0.1202
129	1.7897	2.5757	2.09014	3.04869	2.14379		0.0565361	0.0896821	0.133085	0.107622	0.120877
130	1.79774	2.58622	2.10238	3.0707	2.15514		0.0567901	0.0900485	0.133864	0.108399	0.121517
131	1.80122	2.58698	2.10695	3.09103	2.15878		0.0568998	0.0900749	0.134155	0.109117	0.121722
132	1.80951	2.6039	2.10971	3.09863	2.16675		0.0571618	0.090664	0.134331	0.109385	0.122172
133	1.8164	2.62514	2.11757	3.11014	2.17381		0.0573795	0.0914033	0.134831	0.109791	0.122569
134	1.82751	2.64114	2.12731	3.15204	2.17632		0.0577304	0.0919605	0.135452	0.11127	0.122711
135	1.8332	2.64589	2.13798	3.1861	2.18177		0.05791	0.0921261	0.136131	0.112473	0.123018
136	1.84544	2.65137	2.15228	3.22066	2.18158		0.0582969	0.0923169	0.137041	0.113693	0.123008
137	1.85128	2.66405	2.15793	3.23268	2.19208		0.0584811	0.0927583	0.137401	0.114117	0.123599
138	1.85651	2.68467	2.16523	3.23683	2.1957		0.0586464	0.0934763	0.137866	0.114264	0.123804
139	1.85976	2.69399	2.17116	3.2399	2.20424		0.0587491	0.0938006	0.138243	0.114372	0.124285
140	1.86333	2.70985	2.17982	3.23369	2.21348		0.058862	0.0943528	0.138795	0.114153	0.124806
141	1.87069	2.72115	2.19105	3.24292	2.22631		0.0590943	0.0947464	0.13951	0.114479	0.12553
142	1.88023	2.74822	2.19404	3.24543	2.23873		0.0593958	0.0956889	0.1397	0.114567	0.12623
143	1.88688	2.76632	2.19956	3.24668	2.25341		0.0596057	0.0963192	0.140052	0.114612	0.127058
144	1.89108	2.77563	2.20952	3.2592	2.25289		0.0597385	0.0966434	0.140686	0.115053	0.127028
145	1.89345	2.78041	2.2206	3.27415	2.25094		0.0598134	0.0968099	0.141392	0.115581	0.126919
146	1.90273	2.78302	2.23527	3.3028	2.25493		0.0601066	0.0969006	0.142325	0.116592	0.127144
147	1.91128	2.78822	2.24177	3.31306	2.27192		0.0603765	0.0970815	0.142739	0.116955	0.128101
148	1.91822	2.79152	2.24825	3.33462	2.28232		0.0605959	0.0971964	0.143152	0.117716	0.128688
149	1.92131	2.80288	2.25305	3.34046	2.29248		0.0606933	0.097592	0.143458	0.117922	0.129261
150	1.93079	2.81572	2.2583	3.3664	2.29354		0.060993	0.0980391	0.143792	0.118838	0.12932
151	1.93706	2.83783	2.27245	3.37038	2.30397		0.061191	0.0988091	0.144693	0.118978	0.129908
152	1.94956	2.84566	2.28567	3.39894	2.30836		0.0615858	0.0990816	0.145535	0.119986	0.130156
153	1.95499	2.86675	2.30062	3.40436	2.3165		0.0617574	0.099816	0.146487	0.120178	0.130615
154	1.96225	2.87531	2.30079	3.44651	2.32007		0.0619867	0.100114	0.146498	0.121666	0.130816
155	1.97039	2.89297	2.30417	3.46468	2.32841		0.062244	0.100729	0.146713	0.122307	0.131287
156	1.98054	2.8995	2.30559	3.48822	2.3335		0.0625646	0.100956	0.146803	0.123138	0.131574
157	1.9909	2.90497	2.31497	3.48423	2.34389		0.0628919	0.101147	0.1474	0.122997	0.132159
158	1.98692	2.91152	2.31728	3.46893	2.34767		0.062766	0.101375	0.147548	0.122457	0.132372
159	1.99911	2.92361	2.32422	3.4973	2.35482		0.0631511	0.101796	0.147989	0.123459	0.132776
160	1.99754	2.93797	2.33265	3.50629	2.3643		0.0631016	0.102296	0.148526	0.123776	0.13331
161	2.00613	2.95943	2.34376	3.5132	2.37289		0.0633728	0.103043	0.149233	0.12402	0.133794
162	2.00382	2.97833	2.35023	3.49591	2.38052		0.0633	0.103701	0.149645	0.12341	0.134225
163	2.02083	2.99762	2.35662	3.51216	2.39094		0.0638373	0.104373	0.150053	0.123983	0.134812
164	2.03802	3.01154	2.36824	3.54157	2.397		0.0643802	0.104857	0.150792	0.125022	0.135154
165	2.04518	3.01776	2.37791	3.55307	2.40345		0.0646063	0.105074	0.151408	0.125427	0.135518
166	2.05502	3.03158	2.38351	3.56026	2.41197		0.0649173	0.105555	0.151764	0.125681	0.135998
167	2.05744	3.03475	2.3846	3.56387	2.42052		0.0649937	0.105665	0.151834	0.125809	0.13648
168	2.06777	3.04228	2.39279	3.60249	2.4311		0.0653199	0.105928	0.152355	0.127172	0.137077
169	2.0698	3.04758	2.39635	3.61092	2.43398		0.0653843	0.106112	0.152582	0.127469	0.137239
170	2.08067	3.07442	2.41125	3.62935	2.4413		0.0657275	0.107047	0.153531	0.12812	0.137652
171	2.08672	3.09236	2.4128	3.6015	2.45283		0.0659189	0.107671	0.153629	0.127137	0.138302
172	2.1001	3.10602	2.42956	3.63592	2.45747		0.0663415	0.108147	0.154697	0.128352	0.138563
173	2.11302	3.12116	2.43244	3.64249	2.46841		0.0667496	0.108674	0.15488	0.128584	0.13918
174	2.11581	3.13059	2.44403	3.67622	2.4741		0.0668377	0.109002	0.155618	0.129775	0.139501
175	2.11739	3.13995	2.45023	3.66961	2.48674		0.0668875	0.109328	0.156013	0.129541	0.140214
176	2.12383	3.13459	2.45889	3.69388	2.49683		0.067091	0.109142	0.156564	0.130398	0.140783
177	2.13457	3.15018	2.46427	3.6962	2.50674		0.0674302	0.109685	0.156907	0.13048	0.141342
178	2.15494	3.16614	2.47418	3.72425	2.51461		0.0680737	0.11024	0.157538	0.13147	0.141786
179	2.1643	3.18425	2.4844	3.73093	2.52512		0.0683694	0.110871	0.158188	0.131706	0.142378
180	2.17735	3.19853	2.49659	3.75231	2.53217		0.0687815	0.111368	0.158964	0.132461	0.142775
181	2.179	3.20184	2.50313	3.76725	2.53746		0.0688338	0.111483	0.159381	0.132988	0.143073
182	2.18056	3.21032	2.50494	3.77713	2.54112		0.068883	0.111778	0.159496	0.133337	0.14328
183	2.19264	3.22871	2.51476	3.79043	2.55638		0.0692648	0.112419	0.160122	0.133807	0.14414
184	2.20143	3.24537	2.51458	3.80549	2.5729		0.0695424	0.112999	0.16011	0.134338	0.145072
185	2.21723	3.26155	2.52098	3.81803	2.58645		0.0700416	0.113562	0.160518	0.134781	0.145836
186	2.2234	3.27034	2.52018	3.82206	2.59892		0.0702364	0.113868	0.160467	0.134923	0.146539
187	2.23848	3.28966	2.53503	3.8391	2.60869		0.0707129	0.114541	0.161412	0.135524	0.14709
188	2.2471	3.30836	2.54203	3.83942	2.62205		0.070985	0.115192	0.161858	0.135536	0.147843
189	2.25605	3.30559	2.55219	3.85562	2.62179		0.0712678	0.115096	0.162505	0.136108	0.147829
190	2.25819	3.31705	2.55282	3.85014	2.62647		0.0713353	0.115495	0.162545	0.135914	0.148093
191	2.26421	3.32723	2.56375	3.86891	2.6389		0.0715257	0.115849	0.163241	0.136577	0.148793
192	2.28169	3.36352	2.57193	3.88816	2.82532		0.0720778	0.117113	0.163762	0.137257	0.159305
193	2.29402	3.37658	2.5807	3.90953	3.00669		0.0724672	0.117567	0.16432	0.138011	0.169531
194	2.31033	3.38796	2.5837	3.94533	3.18076		0.0729826	0.117964	0.164511	0.139275	0.179346
195	2.31761	3.39298	2.58724	3.9736	3.17589		0.0732124	0.118138	0.164737	0.140272	0.179072
196	2.32851	3.4088	2.59416	3.97596	3.18098		0.0735567	0.118689	0.165177	0.140356	0.179358
197	2.33332	3.42443	2.59675	3.96742	3.18704		0.0737087	0.119234	0.165342	0.140054	0.1797
198	2.34398	3.43688	2.59853	3.96736	3.18318		0.0740456	0.119667	0.165456	0.140052	0.179482
199	2.35763	3.45877	2.60846	4.00446	3.17152		0.0744768	0.120429	0.166088	0.141362	0.178825
200	2.37008	3.4717	2.61974	4.03678	3.15088		0.0748701	0.120879	0.166806	0.142503	0.177661
201	2.38287	3.48981	2.63019	4.05216	3.15182		0.0752741	0.12151	0.167471	0.143046	0.177714
202	2.40156	3.50407	2.63762	4.06413	3.15004		0.0758643	0.122006	0.167944	0.143468	0.177614
203	2.41474	3.53361	2.64481	4.06667	3.16673		0.0762808	0.123035	0.168402	0.143558	0.178555
204	2.42535	3.55288	2.65326	4.0598	3.17833		0.0766159	0.123706	0.16894	0.143316	0.179209
205	2.42924	3.57501	2.65691	4.03201	3.19022		0.0767387	0.124476	0.169173	0.142335	0.179879
206	2.44742	3.58903	2.66011	4.04295	3.1761		0.077313	0.124965	0.169376	0.142721	0.179083
207	2.46449	3.61294	2.67096	4.08808	3.05893		0.0778524	0.125797	0.170068	0.144314	0.172476
208	2.47904	3.62472	2.67783	4.13836	2.94048		0.078312	0.126208	0.170505	0.146089	0.165798
209	2.48695	3.63836	2.68902	4.14663	2.83406		0.0785618	0.126682	0.171217	0.146381	0.159797
210	2.49395	3.66044	2.69321	4.14039	2.83996		0.0787831	0.127451	0.171484	0.14616	0.16013
211	2.50773	3.69683	2.70089	4.14284	2.8491		0.0792183	0.128718	0.171973	0.146247	0.160645
212	2.52478	3.71534	2.71019	4.19142	2.85871		0.0797569	0.129363	0.172565	0.147962	0.161187
213	2.55165	3.73459	2.71849	4.22323	2.86845		0.0806056	0.130033	0.173094	0.149085	0.161736
214	2.57001	3.74108	2.72611	4.23637	2.87714		0.0811857	0.130259	0.173579	0.149549	0.162226
215	2.58268	3.75921	2.73419	4.24883	2.88839		0.0815859	0.13089	0.174094	0.149988	0.162861
216	2.59118	3.77056	2.74349	4.28862	2.89377		0.0818545	0.131285	0.174685	0.151393	0.163164
217	2.59867	3.78081	2.75059	4.31401	2.89987		0.0820909	0.131642	0.175138	0.15229	0.163508
218	2.62025	3.80939	2.75691	4.34755	2.90935		0.0827727	0.132637	0.17554	0.153473	0.164042
219	2.62982	3.83194	2.76153	4.36946	2.9159		0.083075	0.133423	0.175834	0.154247	0.164412
220	2.64579	3.86595	2.76418	4.38984	2.92698		0.0835796	0.134607	0.176003	0.154966	0.165037
221	2.65587	3.89471	2.76888	4.37736	2.93063		0.083898	0.135608	0.176302	0.154526	0.165242
222	2.6792	3.91789	2.77684	4.4006	2.93937		0.0846349	0.136415	0.176809	0.155346	0.165735
223	2.70104	3.94234	2.78815	4.44423	2.95188		0.0853248	0.137267	0.177529	0.156886	0.166441
224	2.71018	3.95956	2.79481	4.46688	2.95889		0.0856136	0.137866	0.177953	0.157686	0.166836
225	2.72559	3.99877	2.7981	4.45711	2.97691		0.0861003	0.139231	0.178162	0.157341	0.167852
226	2.73454	4.03102	2.80909	4.44665	2.9781		0.086383	0.140354	0.178862	0.156972	0.167919
227	2.76153	4.08005	2.82061	4.4739	2.98813		0.0872357	0.142061	0.179596	0.157934	0.168485
228	2.77632	4.0954	2.8338	4.51995	2.9903		0.0877028	0.142596	0.180436	0.159559	0.168607
229	2.79172	4.11572	2.83266	4.54114	3.00207		0.0881896	0.143303	0.180363	0.160308	0.169271
230	2.80081	4.13517	2.84161	4.54749	3.00834		0.0884765	0.143981	0.180933	0.160532	0.169624
231	2.81882	4.16102	2.84998	4.58432	3.01614		0.0890455	0.144881	0.181466	0.161832	0.170064
232	2.83284	4.1874	2.85868	4.61818	3.01891		0.0894883	0.145799	0.18202	0.163027	0.17022
233	2.85358	4.22824	2.86321	4.68067	3.03643		0.0901436	0.147221	0.182308	0.165233	0.171208
234	2.87239	4.26842	2.8719	4.688	3.04462		0.0907379	0.14862	0.182862	0.165492	0.17167
235	2.89691	4.31623	2.88108	4.72822	3.06702		0.0915124	0.150285	0.183446	0.166912	0.172933
236	2.9106	4.33298	2.89156	4.73343	3.07003		0.0919446	0.150868	0.184113	0.167095	0.173103
237	2.92585	4.37969	2.8937	4.76107	3.0848		0.0924267	0.152494	0.18425	0.168071	0.173935
238	2.94249	4.42793	2.90526	4.7995	3.0941		0.0929523	0.154174	0.184986	0.169428	0.17446
239	2.97081	4.46237	2.9139	4.8657	3.10194		0.0938467	0.155373	0.185536	0.171765	0.174902
240	2.98426	4.5076	2.92495	4.89864	3.10253		0.0942718	0.156948	0.186239	0.172928	0.174935
241	3.00573	4.53289	2.92873	4.94228	3.11175		0.09495	0.157829	0.18648	0.174468	0.175455
242	3.01765	4.57119	2.93336	4.95165	3.11951		0.0953265	0.159162	0.186775	0.174799	0.175892
243	3.03891	4.58773	2.93369	4.98495	3.13157		0.095998	0.159738	0.186796	0.175974	0.176572
244	3.0582	4.64571	2.94912	5.01267	3.14407		0.0966075	0.161757	0.187779	0.176953	0.177277
245	3.07378	4.68484	2.95372	5.03864	3.15587		0.0970995	0.163119	0.188071	0.17787	0.177942
246	3.09317	4.77004	2.96477	5.06349	3.17421		0.0977121	0.166086	0.188775	0.178747	0.178977
247	3.10872	4.82575	2.96495	5.07224	3.18042		0.0982033	0.168025	0.188786	0.179056	0.179327
248	3.12836	4.8818	2.97097	5.13121	3.19839		0.0988236	0.169977	0.18917	0.181137	0.18034
249	3.14246	4.90938	2.97355	5.18476	3.21234		0.0992692	0.170937	0.189334	0.183028	0.181127
250	3.15892	4.93801	2.97792	5.24031	3.22068		0.0997892	0.171934	0.189612	0.184989	0.181597
251	3.17901	4.99582	2.98496	5.277	3.24072		0.100424	0.173947	0.190061	0.186284	0.182727
252	3.20346	5.03437	2.99924	5.32881	3.25195		0.101196	0.175289	0.19097	0.188113	0.18336
253	3.22986	5.08483	3.00862	5.40845	3.27952		0.10203	0.177046	0.191567	0.190924	0.184914
254	3.24849	5.14905	3.01447	5.45154	3.28937		0.102619	0.179282	0.191939	0.192446	0.18547
255	3.26551	5.20027	3.02171	5.50135	3.30348		0.103156	0.181066	0.1924	0.194204	0.186266
256	3.28412	5.25971	3.02264	5.52159	3.30175		0.103744	0.183135	0.19246	0.194919	0.186168
257	3.30963	5.32464	3.03307	5.59997	3.30844		0.10455	0.185396	0.193124	0.197685	0.186545
258	3.33298	5.3944	3.03461	5.64379	3.31199		0.105288	0.187825	0.193222	0.199232	0.186745
259	3.35413	5.45658	3.04944	5.73108	3.32029		0.105956	0.18999	0.194166	0.202314	0.187213
260	3.36915	5.52501	3.05329	5.78606	3.31621		0.10643	0.192373	0.194412	0.204255	0.186983
261	3.38727	5.60805	3.05937	5.87025	3.31672		0.107002	0.195264	0.194798	0.207226	0.187012
262	3.4079	5.70244	3.05899	5.92393	3.30514		0.107654	0.198551	0.194774	0.209121	0.186359
263	3.42932	5.78073	3.06833	5.99496	3.29874		0.108331	0.201277	0.195369	0.211629	0.185998
264	3.45308	5.8434	3.08014	6.05958	3.29119		0.109082	0.203459	0.196121	0.21391	0.185573
265	3.47699	5.89888	3.0877	6.14817	3.29236		0.109837	0.20539	0.196602	0.217037	0.185638
266	3.50042	5.95469	3.09212	6.22669	3.29172		0.110577	0.207333	0.196884	0.219809	0.185603
267	3.52162	6.03618	3.09451	6.31048	3.28906		0.111247	0.210171	0.197036	0.222767	0.185453
268	3.5412	6.14662	3.10812	6.37784	3.29754		0.111865	0.214016	0.197903	0.225145	0.185931
269	3.55793	6.2637	3.11242	6.45064	3.30348		0.112394	0.218093	0.198176	0.227715	0.186265
270	3.58006	6.38415	3.1215	6.55172	3.30574		0.113093	0.222287	0.198754	0.231283	0.186393
271	3.60081	6.4547	3.12477	6.65364	3.30076		0.113748	0.224743	0.198962	0.234881	0.186112
272	3.6287	6.56203	3.13843	6.75257	3.31395		0.114629	0.22848	0.199832	0.238374	0.186856
273	3.64737	6.68364	3.15306	6.83184	3.32634		0.115219	0.232714	0.200764	0.241172	0.187554
274	3.6697	6.79766	3.16407	6.93228	3.34088		0.115924	0.236685	0.201465	0.244717	0.188374
275	3.69393	6.89828	3.16923	7.02921	3.33887		0.11669	0.240188	0.201793	0.248139	0.188261
276	3.71961	7.01293	3.17395	7.14936	3.3535		0.117501	0.24418	0.202094	0.25238	0.189086
277	3.73962	7.17104	3.18744	7.25146	3.36328		0.118133	0.249685	0.202953	0.255985	0.189637
278	3.76214	7.29263	3.20024	7.40408	3.38838		0.118845	0.253918	0.203768	0.261373	0.191053
279	3.78683	7.38873	3.20485	7.51464	3.39724		0.119625	0.257265	0.204062	0.265275	0.191552
280	3.81327	7.52307	3.21418	7.62956	3.41479		0.12046	0.261942	0.204655	0.269332	0.192541
281	3.84507	7.66019	3.21965	7.7508	3.42727		0.121464	0.266716	0.205004	0.273612	0.193245
282	3.86789	7.84052	3.23098	7.90697	3.44911		0.122185	0.272995	0.205725	0.279125	0.194476
283	3.89564	7.95275	3.23548	8.07922	3.46384		0.123062	0.276903	0.206012	0.285206	0.195307
284	3.91173	8.09917	3.24493	8.2057	3.46236		0.12357	0.282001	0.206613	0.28967	0.195224
285	3.93439	8.25041	3.25362	8.35235	3.46875		0.124286	0.287267	0.207166	0.294848	0.195584
286	3.95533	8.42341	3.26434	8.48974	3.47101		0.124948	0.293291	0.207849	0.299697	0.195712
287	3.97918	8.60136	3.2708	8.65962	3.49231		0.125701	0.299487	0.20826	0.305694	0.196913
288	4.00138	8.78206	3.27823	8.81477	3.50771		0.126402	0.305778	0.208734	0.311172	0.197781
289	4.02598	8.99096	3.28263	8.99061	3.52392		0.127179	0.313052	0.209014	0.317379	0.198695
290	4.05095	9.20831	3.2866	9.14192	3.53044		0.127968	0.32062	0.209267	0.32272	0.199063
291	4.0787	9.40644	3.29256	9.29961	3.53373		0.128845	0.327518	0.209646	0.328287	0.199248
292	4.10358	9.59468	3.29513	9.46006	3.54459		0.129631	0.334072	0.20981	0.333951	0.199861
293	4.13006	9.76186	3.30835	9.6625	3.56545		0.130467	0.339894	0.210652	0.341097	0.201036
294	4.14822	9.92298	3.31555	9.85511	3.57316		0.131041	0.345503	0.21111	0.347897	0.201471
295	4.17467	10.1702	3.32841	10.0626	3.5927		0.131876	0.35411	0.211929	0.35522	0.202573
296	4.19933	10.3751	3.33827	10.249	3.59499		0.132655	0.361245	0.212557	0.361802	0.202702
297	4.23144	10.6606	3.34425	10.4731	3.61807		0.13367	0.371185	0.212937	0.369713	0.204004
298	4.24963	10.8506	3.35244	10.6647	3.62073		0.134244	0.377803	0.213459	0.376478	0.204154
299	4.26778	11.1334	3.36155	10.8601	3.63852		0.134818	0.38765	0.214039	0.383374	0.205156
300	4.29522	11.3133	3.37364	11.0624	3.64876		0.135684	0.393913	0.214809	0.390514	0.205734
301	4.32547	11.5834	3.38338	11.2894	3.66889		0.13664	0.403316	0.215429	0.398527	0.206869
302	4.35979	11.7735	3.38895	11.512	3.67473		0.137724	0.409937	0.215784	0.406386	0.207198
303	4.38932	12.0563	3.39984	11.7367	3.68912		0.138657	0.419784	0.216477	0.414318	0.208009
304	4.41768	12.2737	3.40828	11.9701	3.70734		0.139553	0.427351	0.217014	0.422558	0.209037
305	4.44033	12.5464	3.41908	12.2253	3.73957		0.140268	0.436848	0.217702	0.431568	0.210854
306	4.45951	12.7752	3.43192	12.4258	3.75737		0.140874	0.444813	0.21852	0.438646	0.211858
307	4.48599	13.0628	3.44385	12.661	3.77478		0.141711	0.454828	0.219279	0.446949	0.21284
308	4.52161	13.3382	3.4532	12.927	3.78689		0.142836	0.464416	0.219875	0.456339	0.213522
309	4.55694	13.5631	3.45662	13.1873	3.80333		0.143952	0.472248	0.220092	0.465527	0.214449
310	4.58336	13.7659	3.46383	13.4089	3.80887		0.144787	0.479308	0.220551	0.473349	0.214762
311	4.61489	14.038	3.47448	13.6166	3.82932		0.145783	0.488781	0.22123	0.480683	0.215915
312	4.63899	14.363	3.48423	13.8737	3.84218		0.146544	0.500098	0.22185	0.489757	0.21664
313	4.67012	14.7095	3.49655	14.1262	3.86843		0.147527	0.512164	0.222635	0.498673	0.21812
314	4.68657	14.9623	3.51394	14.358	3.87818		0.148047	0.520966	0.223742	0.506853	0.21867
315	4.7201	15.1906	3.52826	14.6152	3.90603		0.149106	0.528913	0.224654	0.515931	0.22024
316	4.74858	15.3814	3.53713	14.8656	3.91264		0.150006	0.535556	0.225218	0.524773	0.220613
317	4.78195	15.602	3.54273	15.1389	3.93562		0.15106	0.543239	0.225575	0.534421	0.221909
318	4.81025	15.8713	3.55282	15.383	3.95592		0.151954	0.552614	0.226218	0.543036	0.223053
319	4.83709	16.1047	3.56813	15.6267	3.9853		0.152802	0.56074	0.227192	0.551639	0.224709
320	4.87048	16.3812	3.57558	15.9093	4.01171		0.153857	0.57037	0.227667	0.561618	0.226199
321	4.90103	16.682	3.5904	16.1674	4.04031		0.154822	0.580843	0.22861	0.570728	0.227812
322	4.9368	16.9936	3.60199	16.4682	4.07781		0.155952	0.59169	0.229349	0.581347	0.229926
323	4.96375	17.2434	3.61444	16.6772	4.10227		0.156803	0.600391	0.230141	0.588725	0.231305
324	4.99275	17.4951	3.62007	16.916	4.12815		0.157719	0.609153	0.2305	0.597156	0.232764
325	5.02794	17.7958	3.63394	17.1525	4.1511		0.158831	0.619623	0.231383	0.605503	0.234058
326	5.06445	18.1152	3.64859	17.3954	4.17482		0.159984	0.630745	0.232316	0.614077	0.235396
327	5.08918	18.3114	3.66457	17.6141	4.18938		0.160765	0.637575	0.233333	0.621797	0.236217
328	5.11424	18.4048	3.66845	17.8173	4.20753		0.161557	0.640827	0.23358	0.628971	0.23724
329	5.15547	18.6091	3.67723	18.0925	4.2388		0.162859	0.64794	0.234139	0.638687	0.239003
330	5.19515	18.809	3.69273	18.3682	4.26865		0.164113	0.654901	0.235126	0.648419	0.240686
331	5.23666	19.0827	3.71379	18.6192	4.29805		0.165424	0.664431	0.236467	0.657278	0.242344
332	5.25579	19.2469	3.72993	18.8166	4.3224		0.166028	0.670149	0.237495	0.664246	0.243717
333	5.2857	19.5088	3.73947	18.9682	4.36066		0.166973	0.679267	0.238102	0.6696	0.245874
334	5.31505	19.7862	3.7503	19.1802	4.39604		0.1679	0.688927	0.238792	0.677082	0.247869
335	5.34256	19.9741	3.75848	19.3887	4.43249		0.168769	0.695469	0.239313	0.684444	0.249924
336	5.37556	20.1047	3.77198	19.636	4.4625		0.169812	0.700016	0.240172	0.693173	0.251616
337	5.41064	20.2852	3.78585	19.8743	4.50342		0.17092	0.706299	0.241056	0.701586	0.253924
338	5.44673	20.5162	3.80909	20.1162	4.54445		0.17206	0.714344	0.242535	0.710126	0.256237
339	5.48922	20.7445	3.82756	20.3411	4.58108		0.173403	0.722294	0.243711	0.718065	0.258302
340	5.51283	20.949	3.84037	20.5303	4.61223		0.174148	0.729412	0.244527	0.724743	0.260059
341	5.53929	21.1891	3.84632	20.6874	4.64227		0.174984	0.737771	0.244906	0.730288	0.261753
342	5.56112	21.4512	3.85259	20.8583	4.67865		0.175674	0.746899	0.245305	0.73632	0.263804
343	5.5978	21.5814	3.86482	20.9881	4.7178		0.176833	0.751432	0.246084	0.740905	0.266011
344	5.65131	21.697	3.88443	21.1919	4.75714		0.178523	0.755458	0.247332	0.748099	0.268229
345	5.68985	21.8496	3.90681	21.3802	4.80098		0.17974	0.760771	0.248757	0.754746	0.270701
346	5.72373	22.0302	3.92485	21.6013	4.83652		0.180811	0.767059	0.249905	0.76255	0.272705
347	5.75734	22.1903	3.94185	21.8184	4.88246		0.181872	0.772634	0.250988	0.770215	0.275296
348	5.79495	22.3323	3.95391	22.0167	4.91688		0.18306	0.777579	0.251756	0.777215	0.277237
349	5.84712	22.4688	3.97128	22.2245	4.97033		0.184708	0.782329	0.252862	0.784549	0.28025
350	5.87142	22.6756	3.99298	22.3821	5.02729		0.185476	0.789532	0.254244	0.790114	0.283462
351	5.90208	22.8224	4.00825	22.5158	5.08352		0.186445	0.794643	0.255216	0.794834	0.286632
352	5.92124	23.0733	4.0201	22.6818	5.12602		0.18705	0.80338	0.25597	0.800695	0.289029
353	5.97535	23.1235	4.03555	22.8413	5.17783		0.188759	0.805126	0.256954	0.806322	0.29195
354	6.02643	23.2445	4.06661	23.0656	5.23491		0.190373	0.809338	0.258932	0.814241	0.295169
355	6.08486	23.2509	4.09309	23.2072	5.30459		0.192219	0.809562	0.260618	0.819242	0.299097
356	6.12641	23.4016	4.10673	23.3101	5.35425		0.193531	0.81481	0.261487	0.822871	0.301897
357	6.17577	23.4368	4.11774	23.4393	5.40566		0.19509	0.816036	0.262187	0.827434	0.304796
358	6.21249	23.5886	4.13431	23.5748	5.45324		0.19625	0.82132	0.263243	0.832218	0.307479
359	6.24416	23.7164	4.15678	23.7458	5.49644		0.197251	0.825769	0.264673	0.838254	0.309915
360	6.27271	23.9209	4.17511	23.855	5.55995		0.198153	0.832892	0.26584	0.842107	0.313495
361	6.30831	23.9363	4.19194	23.9683	5.61408		0.199277	0.833425	0.266912	0.846107	0.316548
362	6.36281	24.084	4.21639	24.1196	5.687		0.200999	0.838571	0.268469	0.851451	0.320659
363	6.40817	24.1054	4.23198	24.274	5.74764		0.202432	0.839313	0.269462	0.8569	0.324079
364	6.44947	24.3538	4.25158	24.4189	5.81283		0.203736	0.847965	0.27071	0.862013	0.327754
365	6.4813	24.4884	4.26445	24.5471	5.87973		0.204742	0.852649	0.271529	0.866539	0.331526
366	6.5277	24.6068	4.29584	24.6526	5.94765		0.206208	0.856772	0.273528	0.870263	0.335356
367	6.57844	24.6443	4.32918	24.7884	6.03704		0.20781	0.858078	0.27565	0.875058	0.340396
368	6.63225	24.6249	4.35969	24.9119	6.10945		0.20951	0.857402	0.277593	0.879418	0.344479
369	6.68252	24.7181	4.3898	25.0637	6.18327		0.211098	0.860649	0.27951	0.884776	0.348642
370	6.73061	24.7712	4.41135	25.1791	6.24481		0.212617	0.862495	0.280883	0.888851	0.352111
371	6.7707	24.8486	4.43591	25.2351	6.30855		0.213884	0.865193	0.282446	0.890829	0.355705
372	6.80939	24.9352	4.45451	25.3524	6.37962		0.215106	0.868205	0.283631	0.894967	0.359713
373	6.8518	25.067	4.48267	25.4692	6.46505		0.216446	0.872796	0.285424	0.899092	0.364529
374	6.90016	25.0963	4.50657	25.5932	6.54761		0.217973	0.873816	0.286946	0.903469	0.369184
375	6.94415	25.1921	4.53546	25.6503	6.63258		0.219363	0.877153	0.288785	0.905484	0.373975
376	7.00232	25.1663	4.55515	25.736	6.69197		0.221201	0.876253	0.290039	0.90851	0.377324
377	7.0475	25.3302	4.58805	25.8449	6.77686		0.222628	0.881958	0.292134	0.912353	0.382111
378	7.09633	25.4358	4.61668	25.9363	6.85735		0.22417	0.885638	0.293956	0.91558	0.386649
379	7.14024	25.44	4.64945	26.0114	6.94794		0.225557	0.885784	0.296043	0.918233	0.391757
380	7.18881	25.4181	4.67173	26.1084	7.04542		0.227092	0.885021	0.297461	0.921656	0.397253
381	7.25479	25.3256	4.70295	26.2254	7.12582		0.229176	0.881799	0.299449	0.925785	0.401787
382	7.29142	25.4895	4.73047	26.305	7.21583		0.230333	0.887506	0.301202	0.928597	0.406862
383	7.3346	25.5966	4.76182	26.3352	7.27914		0.231697	0.891237	0.303198	0.929662	0.410431
384	7.38566	25.6438	4.79296	26.3758	7.35934		0.23331	0.892879	0.305181	0.931096	0.414953
385	7.44259	25.6193	4.82529	26.4233	7.44623		0.235109	0.892025	0.307239	0.932771	0.419853
386	7.49602	25.5564	4.85923	26.5185	7.54327		0.236796	0.889837	0.3094	0.936133	0.425324
387	7.54367	25.6263	4.89004	26.6107	7.64144		0.238302	0.892269	0.311362	0.939387	0.430859
388	7.60002	25.7682	4.92758	26.7236	7.73458		0.240082	0.897209	0.313752	0.943372	0.436111
389	7.6608	25.8829	4.97097	26.8378	7.83461		0.242002	0.901205	0.316515	0.947405	0.441751
390	7.70663	25.936	5.00592	26.8915	7.92468		0.24345	0.903054	0.318741	0.949299	0.44683
391	7.7686	25.8907	5.03771	26.9141	8.00854		0.245407	0.901476	0.320764	0.950097	0.451559
392	7.82237	25.909	5.06426	26.9309	8.08081		0.247106	0.902114	0.322455	0.950691	0.455634
393	7.88707	25.8867	5.09857	26.9685	8.17179		0.24915	0.901336	0.32464	0.952019	0.460763
394	7.93324	25.8845	5.13832	27.0081	8.26676		0.250608	0.901259	0.327171	0.953415	0.466118
395	7.99695	25.8595	5.18052	27.0365	8.37647		0.252621	0.900389	0.329858	0.954419	0.472304
396	8.0414	25.9078	5.21778	27.1039	8.47812		0.254025	0.902073	0.33223	0.956799	0.478036
397	8.10109	25.9428	5.25987	27.1614	8.56178		0.255911	0.903289	0.33491	0.958829	0.482753
398	8.14307	26.0107	5.29447	27.2228	8.64405		0.257237	0.905655	0.337113	0.960995	0.487391
399	8.20762	26.0267	5.3398	27.2356	8.73081		0.259276	0.906209	0.34	0.961449	0.492283
400	8.26604	26.0599	5.38562	27.2788	8.83868		0.261121	0.907367	0.342917	0.962971	0.498366
401	8.33423	26.08	5.43089	27.2984	8.92155		0.263275	0.908066	0.3458	0.963666	0.503038
402	8.38157	26.1075	5.47011	27.3092	9.00231		0.264771	0.909026	0.348297	0.964046	0.507592
403	8.43593	26.1574	5.5065	27.3319	9.09335		0.266488	0.91076	0.350614	0.964848	0.512725
404	8.49849	26.1963	5.5578	27.3786	9.19184		0.268464	0.912116	0.35388	0.966494	0.518278
405	8.56385	26.2044	5.60179	27.4539	9.29082		0.270529	0.912399	0.356681	0.969152	0.523859
406	8.63196	26.1557	5.64595	27.4989	9.37159		0.27268	0.910701	0.359493	0.970741	0.528413
407	8.68326	26.1739	5.69401	27.5166	9.46768		0.274301	0.911336	0.362553	0.971367	0.533831
408	8.74636	26.1831	5.74772	27.5088	9.55771		0.276294	0.911657	0.365973	0.971092	0.538908
409	8.79599	26.2318	5.81014	27.5469	9.64197		0.277862	0.913352	0.369947	0.972438	0.543659
410	8.86985	26.2361	5.84979	27.5963	9.72777		0.280195	0.913503	0.372472	0.974181	0.548497
411	8.92887	26.3186	5.90493	27.6667	9.81775		0.28206	0.916376	0.375983	0.976666	0.55357
412	8.99619	26.3165	5.95071	27.6659	9.91373		0.284186	0.9163	0.378898	0.976638	0.558982
413	9.0477	26.3418	6.01297	27.6739	9.9883		0.285813	0.917184	0.382862	0.976919	0.563187
414	9.11219	26.3194	6.0693	27.6761	10.0684		0.287851	0.916401	0.386449	0.976998	0.567702
415	9.17884	26.3707	6.12431	27.7349	10.1577		0.289956	0.91819	0.389952	0.979073	0.572738
416	9.2639	26.3588	6.17367	27.7597	10.243		0.292643	0.917774	0.393094	0.979949	0.577545
417	9.34735	26.346	6.22131	27.7757	10.3339		0.295279	0.917329	0.396127	0.980514	0.582672
418	9.40683	26.3183	6.28202	27.7851	10.4123		0.297158	0.916365	0.399993	0.980844	0.587096
419	9.45053	26.3883	6.34768	27.8048	10.5154		0.298539	0.918801	0.404174	0.981541	0.592908
420	9.50037	26.6428	6.4075	27.8124	10.5922		0.300113	0.927664	0.407983	0.981808	0.597239
421	9.58318	26.9682	6.46727	27.8116	10.666		0.302729	0.938992	0.411789	0.981781	0.601399
422	9.66004	27.1832	6.52761	27.8469	10.7425		0.305157	0.946478	0.415631	0.983028	0.605714
423	9.7358	27.2261	6.60162	27.8694	10.8304		0.30755	0.947973	0.420343	0.983823	0.610668
424	9.79724	27.2247	6.6615	27.885	10.9224		0.309491	0.947923	0.424156	0.98437	0.615856
425	9.87214	27.3542	6.73343	27.8837	11.0043		0.311857	0.952434	0.428736	0.984326	0.620475
426	9.93272	27.5214	6.79433	27.9107	11.0829		0.313771	0.958256	0.432614	0.98528	0.624903
427	10.0101	27.6828	6.86693	27.906	11.17		0.316216	0.963874	0.437236	0.985113	0.629818
428	10.0807	27.7619	6.93484	27.9346	11.256		0.318446	0.966629	0.44156	0.986122	0.634665
429	10.1652	27.794	7.00056	27.9432	11.3419		0.321114	0.967745	0.445744	0.986427	0.63951
430	10.2318	27.768	7.0656	28.0048	11.4113		0.323218	0.966841	0.449886	0.988603	0.643419
431	10.2961	27.8052	7.12363	27.9867	11.4812		0.325251	0.968135	0.453581	0.987962	0.647362
432	10.3626	27.9517	7.19029	27.9861	11.5658		0.327351	0.973235	0.457825	0.987941	0.652133
433	10.4243	28.0838	7.26541	27.9604	11.6381		0.3293	0.977835	0.462609	0.987035	0.656211
434	10.495	28.1572	7.33791	27.996	11.7126		0.331534	0.980392	0.467225	0.988292	0.66041
435	10.5689	28.2128	7.41657	28.0468	11.7731		0.333867	0.982328	0.472233	0.990085	0.66382
436	10.6456	28.2656	7.47823	28.0733	11.8614		0.336291	0.984168	0.476159	0.991018	0.668798
437	10.7141	28.3406	7.5493	28.0689	11.939		0.338455	0.986777	0.480685	0.990864	0.673175
438	10.7752	28.3242	7.61572	28.0663	11.9991		0.340385	0.986206	0.484913	0.990772	0.676566
439	10.8511	28.3849	7.69294	28.0857	12.0653		0.342782	0.98832	0.48983	0.991456	0.680299
440	10.9309	28.4342	7.76544	28.0732	12.1272		0.345302	0.990036	0.494447	0.991017	0.68379
441	11.0219	28.4596	7.84951	28.0896	12.2325		0.348179	0.990922	0.499799	0.991596	0.689725
442	11.0901	28.489	7.92576	28.1014	12.3132		0.350333	0.991946	0.504654	0.992012	0.694273
443	11.1683	28.5082	8.01658	28.125	12.3944		0.352802	0.992615	0.510437	0.992845	0.698855
444	11.2291	28.615	8.09276	28.0979	12.4487		0.354724	0.996332	0.515288	0.991887	0.701912
445	11.3106	28.6807	8.18239	28.1186	12.5113		0.357299	0.998619	0.520995	0.992619	0.705448
446	11.3929	28.6114	8.24914	28.1323	12.5748		0.359898	0.996208	0.525245	0.993101	0.709028
447	11.4936	28.473	8.32123	28.1544	12.6437		0.363077	0.991386	0.529835	0.993882	0.712909
448	11.5843	28.3676	8.38735	28.1183	12.7078		0.365943	0.987718	0.534045	0.992609	0.716523
449	11.6728	28.3868	8.47191	28.1546	12.7946		0.368739	0.988387	0.53943	0.993889	0.721416
450	11.7542	28.435	8.56188	28.219	12.856		0.371312	0.990065	0.545158	0.996162	0.724883
451	11.8429	28.5049	8.64786	28.2427	12.9335		0.374112	0.992499	0.550633	0.997	0.729249
452	11.9181	28.4438	8.73113	28.2224	12.9969		0.376489	0.99037	0.555935	0.996283	0.732827
453	11.972	28.4592	8.80571	28.2305	13.0831		0.378192	0.990906	0.560683	0.996568	0.737688
454	12.0459	28.3266	8.89438	28.2647	13.1592		0.380527	0.98629	0.566329	0.997774	0.741975
455	12.1175	28.4956	8.97539	28.2501	13.22		0.382788	0.992174	0.571487	0.997262	0.745404
456	12.2119	28.5516	9.06606	28.1927	13.2788		0.385769	0.994125	0.577261	0.995233	0.748719
457	12.2973	28.6064	9.145	28.1653	13.3397		0.388467	0.996032	0.582287	0.994266	0.752156
458	12.3992	28.458	9.22833	28.2186	13.3987		0.391685	0.990865	0.587593	0.996149	0.755482
459	12.4948	28.3914	9.30167	28.2189	13.455		0.394706	0.988548	0.592263	0.99616	0.758654
460	12.5762	28.3898	9.37659	28.2429	13.5156		0.397278	0.988492	0.597033	0.997006	0.762072
461	12.6556	28.4465	9.46449	28.2176	13.5792		0.399786	0.990466	0.60263	0.996113	0.765659
462	12.737	28.4341	9.55958	28.2585	13.6542		0.402358	0.990034	0.608684	0.997556	0.769886
463	12.8113	28.5115	9.65379	28.2381	13.7133		0.404704	0.992728	0.614683	0.996836	0.773219
464	12.881	28.534	9.7328	28.2424	13.7933		0.406904	0.993512	0.619714	0.996989	0.77773
465	12.9482	28.5709	9.80742	28.2751	13.8437		0.409029	0.994795	0.624465	0.998144	0.78057
466	13.0447	28.4418	9.87109	28.2565	13.8977		0.412079	0.9903	0.628519	0.997488	0.783615
467	13.1354	28.4231	9.94963	28.2508	13.9347		0.414941	0.989649	0.63352	0.997286	0.785704
468	13.2139	28.3344	10.0276	28.1908	13.9925		0.417423	0.986563	0.638485	0.995167	0.788959
469	13.2892	28.3796	10.1136	28.2493	14.0685		0.419801	0.988137	0.643959	0.997231	0.79325
470	13.3801	28.3138	10.1951	28.2619	14.1468		0.422673	0.985845	0.64915	0.997678	0.797664
471	13.4796	28.3361	10.2745	28.2939	14.2313		0.425814	0.98662	0.654203	0.998806	0.802425
472	13.5919	28.2599	10.36	28.3043	14.2831		0.429362	0.983967	0.659651	0.999175	0.805348
473	13.6679	28.3349	10.4406	28.3269	14.341		0.431764	0.98658	0.664783	0.999971	0.808609
474	13.7671	28.3904	10.5252	28.3155	14.3971		0.434899	0.988512	0.670171	0.999569	0.811772
475	13.8182	28.3859	10.6018	28.2682	14.4449		0.436512	0.988354	0.675044	0.997898	0.814472
476	13.9177	28.2352	10.6767	28.2319	14.4954		0.439656	0.983107	0.679817	0.996619	0.817318
477	14.0037	28.084	10.754	28.219	14.5482		0.442373	0.977843	0.684734	0.996164	0.820295
478	14.1069	28.0618	10.8332	28.2629	14.6067		0.445632	0.97707	0.689778	0.997711	0.823595
479	14.194	28.0756	10.9172	28.3065	14.6743		0.448384	0.977552	0.695128	0.999251	0.827406
480	14.2821	28.1491	10.993	28.3277	14.7292		0.451167	0.980111	0.699956	1	0.830503
481	14.3647	28.2526	11.0585	28.2848	14.7823		0.453777	0.983714	0.704125	0.998486	0.833494
482	14.4362	28.295	11.1235	28.248	14.8113		0.456034	0.985191	0.708263	0.997187	0.835132
483	14.5133	28.2838	11.1998	28.2478	14.8546		0.45847	0.984799	0.713122	0.997179	0.837572
484	14.6032	28.2697	11.2814	28.2399	14.9153		0.46131	0.984309	0.718316	0.996899	0.840993
485	14.7039	28.1832	11.3511	28.2524	14.968		0.46449	0.981296	0.722757	0.997342	0.843967
486	14.7853	28.1909	11.4173	28.2212	15.0001		0.467061	0.981564	0.726973	0.99624	0.845778
487	14.8584	28.0149	11.4802	28.259	15.0446		0.469373	0.975437	0.730974	0.997575	0.848285
488	14.9488	28.1133	11.5583	28.2299	15.1015		0.472228	0.978863	0.735946	0.996546	0.851493
489	15.0458	28.0778	11.6263	28.2364	15.1504		0.475292	0.977629	0.740279	0.996777	0.854248
490	15.1344	28.1337	11.704	28.2376	15.199		0.47809	0.979573	0.745226	0.996819	0.85699
491	15.2162	28.0957	11.7785	28.2605	15.248		0.480673	0.978252	0.74997	0.997629	0.859754
492	15.295	28.1191	11.8527	28.2467	15.2848		0.483164	0.979064	0.754694	0.997139	0.861829
493	15.3958	28.1547	11.9286	28.2823	15.3356		0.486349	0.980305	0.759523	0.998396	0.864692
494	15.4762	28.0463	11.9804	28.2888	15.3736		0.488886	0.976532	0.762825	0.998626	0.866837
495	15.565	28.0124	12.0441	28.3118	15.431		0.491694	0.975351	0.766879	0.999438	0.870073
496	15.6583	27.9139	12.0994	28.2883	15.4534		0.494641	0.971922	0.7704	0.998608	0.871333
497	15.7635	27.9277	12.1742	28.3201	15.5047		0.497964	0.972401	0.775165	0.999731	0.874229
498	15.8673	27.7681	12.2306	28.2657	15.5469		0.501242	0.966843	0.778757	0.997813	0.876603
499	15.9461	27.7252	12.2899	28.1977	15.59		0.503732	0.965351	0.782533	0.995412	0.879035
500	16.0311	27.6311	12.3659	28.1757	15.6361		0.506416	0.962074	0.787369	0.994633	0.881635
501	16.1064	27.686	12.4468	28.2517	15.6918		0.508795	0.963985	0.792518	0.997316	0.884779
502	16.1874	27.7419	12.5192	28.2616	15.7436		0.511354	0.96593	0.797134	0.997666	0.887696
503	16.2581	27.831	12.5643	28.2115	15.767		0.513588	0.969034	0.800001	0.995899	0.889016
504	16.3568	27.7675	12.6076	28.1782	15.8036		0.516705	0.966822	0.802758	0.994721	0.891081
505	16.4656	27.5967	12.659	28.1836	15.8268		0.520141	0.960876	0.806033	0.994914	0.892388
506	16.58	27.4054	12.7096	28.1814	15.8683		0.523756	0.954217	0.809257	0.994836	0.894728
507	16.644	27.5241	12.7678	28.1536	15.8866		0.525776	0.95835	0.812961	0.993855	0.895761
508	16.7206	27.7586	12.8394	28.1525	15.9288		0.528198	0.966514	0.817522	0.993816	0.89814
509	16.7929	28.0087	12.9269	28.1976	15.9608		0.530481	0.975223	0.823089	0.995408	0.899946
510	16.9002	27.9116	12.9943	28.2215	15.9771		0.533872	0.971841	0.82738	0.996252	0.900861
511	16.9984	27.8381	13.0386	28.2617	16.0145		0.536973	0.96928	0.830202	0.99767	0.902973
512	17.0939	27.7493	13.0713	28.2275	16.0348		0.539992	0.96619	0.832285	0.996461	0.904114
513	17.1761	27.7354	13.1209	28.2166	16.0769		0.542586	0.965706	0.835442	0.996079	0.90649
514	17.2701	27.8093	13.1914	28.2036	16.094		0.545557	0.968278	0.83993	0.995619	0.907453
515	17.351	27.7671	13.2559	28.1971	16.1217		0.548113	0.966811	0.844037	0.995391	0.909014
516	17.4511	27.9203	13.3112	28.2305	16.158		0.551274	0.972144	0.847563	0.996569	0.911062
517	17.5163	27.9324	13.3641	28.2184	16.1904		0.553334	0.972566	0.850926	0.996143	0.912888
518	17.5987	27.9762	13.4008	28.2203	16.2158		0.555936	0.974089	0.853264	0.996207	0.91432
519	17.6866	27.9437	13.4545	28.2122	16.2397		0.558713	0.972958	0.856682	0.995924	0.915668
520	17.7871	27.9156	13.5059	28.1999	16.2607		0.561889	0.97198	0.859955	0.995487	0.916854
521	17.8931	27.9348	13.5607	28.221	16.3054		0.565236	0.97265	0.863447	0.996232	0.919372
522	17.9703	27.8981	13.5978	28.1827	16.3293		0.567674	0.971369	0.865809	0.99488	0.920724
523	18.0489	27.8685	13.6366	28.2039	16.3404		0.570158	0.97034	0.868279	0.99563	0.921349
524	18.1146	27.9512	13.6905	28.1533	16.3486		0.572234	0.973219	0.871711	0.993842	0.921807
525	18.1974	27.971	13.7351	28.1415	16.3725		0.574849	0.97391	0.874548	0.993426	0.923159
526	18.3	27.9519	13.7616	28.1335	16.4167		0.578091	0.973242	0.876237	0.993146	0.925648
527	18.3824	27.9022	13.7772	28.1305	16.4427		0.580694	0.971512	0.877234	0.993037	0.927116
528	18.4766	27.808	13.8188	28.1579	16.4638		0.58367	0.968233	0.879882	0.994007	0.928304
529	18.5603	27.7608	13.8674	28.129	16.4728		0.586314	0.96659	0.882977	0.992987	0.928811
530	18.6759	27.6854	13.9103	28.1544	16.4891		0.589966	0.963964	0.885705	0.993883	0.929729
531	18.7616	27.7988	13.9547	28.1421	16.5111		0.592673	0.967912	0.888536	0.993448	0.930971
532	18.8292	27.8468	13.9928	28.1626	16.5273		0.594806	0.969585	0.89096	0.994171	0.931887
533	18.8852	27.8429	14.0359	28.1668	16.5506		0.596576	0.969448	0.893703	0.994321	0.933201
534	18.9812	27.836	14.0882	28.1795	16.5608		0.59961	0.969209	0.897033	0.994769	0.933777
535	19.0709	27.7503	14.1114	28.181	16.573		0.602443	0.966224	0.898511	0.994819	0.93446
536	19.1886	27.8406	14.151	28.1718	16.5797		0.60616	0.969368	0.901031	0.994496	0.934842
537	19.2559	27.8949	14.1711	28.1157	16.5958		0.608285	0.97126	0.902315	0.992518	0.935745
538	19.3424	28.0034	14.2155	28.0796	16.6248		0.61102	0.975036	0.905138	0.99124	0.937383
539	19.3981	27.9793	14.2586	28.1255	16.6439		0.612779	0.974197	0.907881	0.992864	0.938458
540	19.4947	27.8041	14.2979	28.1572	16.6586		0.61583	0.968098	0.910387	0.993979	0.93929
541	19.5849	27.7602	14.3324	28.1738	16.6606		0.61868	0.96657	0.91258	0.994566	0.939402
542	19.6562	27.7787	14.3598	28.1099	16.6752		0.620932	0.967214	0.914324	0.99231	0.940225
543	19.7323	27.7692	14.3731	28.1087	16.6893		0.623335	0.966881	0.915177	0.992271	0.941022
544	19.8262	27.7728	14.4085	28.1366	16.7185		0.626302	0.967007	0.917426	0.993252	0.942667
545	19.9194	27.7933	14.4466	28.1704	16.7624		0.629246	0.967721	0.919856	0.994447	0.945139
546	20.023	27.8241	14.4836	28.1764	16.7839		0.63252	0.968794	0.922209	0.994658	0.946353
547	20.1049	27.7877	14.5257	28.2149	16.8041		0.635105	0.967525	0.924888	0.996018	0.947491
548	20.1929	27.7487	14.534	28.2124	16.8018		0.637885	0.96617	0.92542	0.995929	0.947366
549	20.2582	27.7908	14.5644	28.2133	16.8137		0.63995	0.967636	0.927357	0.995961	0.948034
550	20.3264	27.8902	14.5729	28.162	16.8191		0.642105	0.971097	0.927894	0.994151	0.94834
551	20.4031	27.8075	14.6011	28.1566	16.8187		0.644526	0.968217	0.929693	0.993961	0.948317
552	20.4675	27.7963	14.6142	28.1497	16.8307		0.646561	0.967826	0.930529	0.993716	0.948993
553	20.5631	27.765	14.65	28.1836	16.8481		0.649582	0.966738	0.932806	0.994914	0.949976
554	20.6493	27.7811	14.6737	28.2051	16.8825		0.652305	0.967298	0.934313	0.995673	0.951913
555	20.7602	27.7403	14.6964	28.2023	16.8881		0.655807	0.965875	0.935761	0.995572	0.952232
556	20.8294	27.7072	14.7058	28.1901	16.8939		0.657992	0.964723	0.936359	0.995141	0.952554
557	20.9075	27.6562	14.7223	28.1747	16.8822		0.660461	0.962949	0.937407	0.9946	0.951897
558	20.9647	27.7426	14.7449	28.2359	16.9057		0.662267	0.965956	0.93885	0.99676	0.953221
559	21.0653	27.7448	14.7677	28.2516	16.9245		0.665445	0.966032	0.940302	0.997313	0.954281
560	21.1524	27.7966	14.7995	28.2413	16.9344		0.668196	0.967838	0.942321	0.996951	0.95484
561	21.2378	27.7084	14.8234	28.1376	16.9531		0.670894	0.964765	0.943847	0.993288	0.955897
562	21.2812	27.7079	14.8297	28.1085	16.9596		0.672264	0.964748	0.944249	0.992262	0.956261
563	21.3542	27.712	14.8559	28.1037	16.9915		0.674572	0.964889	0.945913	0.992091	0.958061
564	21.4363	27.7646	14.8709	28.1485	16.9916		0.677163	0.966721	0.946871	0.993673	0.958066
565	21.5475	27.7584	14.8984	28.1634	16.9916		0.680677	0.966508	0.94862	0.994198	0.958065
566	21.6282	27.6748	14.8984	28.1714	16.986		0.683228	0.963595	0.948624	0.994481	0.957752
567	21.7039	27.6276	14.9049	28.1888	16.9921		0.685619	0.961951	0.949036	0.995097	0.958094
568	21.7499	27.6035	14.9038	28.1209	17.0066		0.68707	0.961113	0.948968	0.992699	0.958909
569	21.808	27.7155	14.9226	28.1348	17.0167		0.688906	0.965012	0.950164	0.993191	0.95948
570	21.8646	27.7103	14.9542	28.1233	17.0306		0.690693	0.964832	0.952174	0.992784	0.960262
571	21.9531	27.6845	14.9663	28.1457	17.0523		0.693491	0.963935	0.952946	0.993574	0.961485
572	22.0464	27.6436	14.9803	28.1108	17.0575		0.696437	0.96251	0.953836	0.992342	0.96178
573	22.1446	27.7348	14.9922	28.1078	17.0676		0.699539	0.965684	0.954597	0.992238	0.962349
574	22.1812	27.8121	15.0371	28.0925	17.0673		0.700695	0.968376	0.95745	0.991698	0.962331
575	22.2361	27.8596	15.0564	28.1036	17.074		0.70243	0.970031	0.958681	0.992087	0.962712
576	22.2874	27.7328	15.0471	28.0961	17.0756		0.70405	0.965615	0.958089	0.991826	0.962801
577	22.3656	27.6683	15.0214	28.1177	17.0716		0.706523	0.96337	0.956455	0.992588	0.962578
578	22.4543	27.6553	15.0187	28.1316	17.1075		0.709322	0.962917	0.956279	0.993076	0.964601
579	22.5371	27.6813	15.0363	28.1442	17.1221		0.711938	0.963821	0.957403	0.993522	0.965422
580	22.6283	27.6554	15.0623	28.1525	17.1526		0.714821	0.962919	0.959055	0.993816	0.967143
581	22.6958	27.6309	15.0882	28.1693	17.1328		0.716951	0.962068	0.960705	0.994409	0.966026
582	22.7736	27.6563	15.1088	28.2085	17.1292		0.719409	0.962952	0.962021	0.995793	0.965824
583	22.8428	27.6957	15.1292	28.192	17.1349		0.721595	0.964323	0.963315	0.995208	0.966146
584	22.9171	27.7051	15.1366	28.219	17.1505		0.723944	0.964651	0.963789	0.996163	0.967024
585	22.9467	27.7063	15.1388	28.1604	17.1512		0.724879	0.964692	0.963926	0.994093	0.967066
586	22.9975	27.6418	15.1543	28.1338	17.1408		0.726483	0.962447	0.964917	0.993155	0.966476
587	23.0698	27.7219	15.1755	28.0699	17.1593		0.728766	0.965236	0.966264	0.9909	0.967521
588	23.1675	27.744	15.194	28.0939	17.1706		0.731853	0.966006	0.967444	0.991746	0.968157
589	23.2836	27.8209	15.2059	28.1268	17.1932		0.73552	0.968683	0.968202	0.992908	0.969432
590	23.3474	27.7145	15.2102	28.1464	17.1863		0.737535	0.964979	0.968476	0.9936	0.969041
591	23.4379	27.7075	15.2092	28.1602	17.1913		0.740395	0.964735	0.968413	0.994089	0.969323
592	23.4723	27.725	15.2106	28.1545	17.1787		0.741482	0.965343	0.968502	0.993887	0.968613
593	23.5328	27.7139	15.2141	28.1374	17.1803		0.743391	0.964958	0.968723	0.993282	0.968704
594	23.563	27.7526	15.2428	28.1089	17.188		0.744345	0.966304	0.97055	0.992276	0.969137
595	23.6286	27.703	15.2593	28.0951	17.2103		0.74642	0.964579	0.971603	0.99179	0.970397
596	23.6887	27.7231	15.2834	28.1106	17.2376		0.748317	0.965278	0.973136	0.992337	0.971933
597	23.7752	27.7321	15.2939	28.1116	17.2395		0.751049	0.965592	0.973801	0.992372	0.972044
598	23.8502	27.7711	15.2827	28.1147	17.2394		0.753418	0.966949	0.973089	0.99248	0.972036
599	23.9243	27.8339	15.2762	28.1041	17.2229		0.75576	0.969137	0.972677	0.992105	0.971108
600	23.9682	27.7965	15.2781	28.0919	17.2292		0.757148	0.967832	0.972798	0.991677	0.97146
601	24.0141	27.8367	15.3193	28.1087	17.2429		0.758596	0.969231	0.975424	0.992271	0.972234
602	24.0715	27.765	15.3175	28.0843	17.2604		0.760409	0.966735	0.975306	0.991408	0.973218
603	24.168	27.7584	15.3231	28.104	17.2902		0.763458	0.966505	0.975662	0.992103	0.974901
604	24.2386	27.7616	15.3037	28.0599	17.2863		0.76569	0.966617	0.974431	0.990547	0.974684
605	24.3237	27.7313	15.3134	28.0651	17.2733		0.768375	0.965563	0.975044	0.990731	0.973947
606	24.3817	27.6653	15.3136	28.0302	17.2594		0.770209	0.963265	0.97506	0.989497	0.973163
607	24.429	27.667	15.338	28.07	17.2711		0.771702	0.963323	0.976615	0.990903	0.973826
608	24.4789	27.7342	15.3317	28.0479	17.2934		0.773281	0.965663	0.976212	0.990122	0.975082
609	24.5046	27.8291	15.3529	28.0699	17.2947		0.774091	0.968966	0.977563	0.990898	0.975156
610	24.5805	27.7467	15.3386	28.0116	17.2828		0.776488	0.966097	0.976651	0.988842	0.974482
611	24.6305	27.7748	15.3573	28.0347	17.2827		0.778069	0.967077	0.977844	0.989657	0.974477
612	24.712	27.7232	15.3674	28.0016	17.3007		0.780643	0.965281	0.978485	0.988488	0.975496
613	24.7808	27.7515	15.3915	28.0416	17.3082		0.782818	0.966266	0.98002	0.9899	0.975919
614	24.847	27.707	15.392	28.0195	17.3052		0.784907	0.964717	0.980051	0.989121	0.975747
615	24.8912	27.7005	15.3837	28.0613	17.3166		0.786305	0.96449	0.979522	0.990595	0.97639
616	24.9658	27.7012	15.3808	28.0468	17.3458		0.788662	0.964513	0.979335	0.990085	0.978034
617	25.0243	27.6552	15.3884	28.0435	17.3414		0.790509	0.962912	0.979824	0.989966	0.977789
618	25.0817	27.6729	15.3971	28.0174	17.3323		0.792322	0.963528	0.980373	0.989045	0.977274
619	25.1077	27.698	15.4043	28.0222	17.3108		0.793143	0.964403	0.980831	0.989215	0.976064
620	25.1545	27.7897	15.4185	28.0666	17.3319		0.794621	0.967597	0.981735	0.990783	0.977255
621	25.2099	27.7199	15.4098	28.0635	17.3194		0.796372	0.965166	0.981182	0.990675	0.976548
622	25.2597	27.6695	15.4027	28.079	17.334		0.797944	0.96341	0.980729	0.99122	0.977369
623	25.3242	27.652	15.3873	28.0423	17.324		0.799984	0.962801	0.97975	0.989926	0.976805
624	25.3785	27.7445	15.4005	28.0256	17.3325		0.801698	0.966021	0.980592	0.989334	0.977285
625	25.4328	27.813	15.4074	27.9838	17.3133		0.803414	0.968408	0.981033	0.987861	0.976205
626	25.4573	27.7704	15.4166	27.9689	17.3169		0.804188	0.966924	0.981618	0.987333	0.976407
627	25.4889	27.7191	15.4192	27.9837	17.3161		0.805186	0.965139	0.981779	0.987856	0.976364
628	25.5426	27.723	15.4153	28.0004	17.337		0.80688	0.965274	0.981532	0.988444	0.977541
629	25.5928	27.7179	15.4274	28.0329	17.3465		0.808468	0.965095	0.982305	0.989591	0.978073
630	25.6676	27.8181	15.4257	28.0114	17.3503		0.810829	0.968586	0.982197	0.988833	0.978287
631	25.7039	27.792	15.4173	27.9775	17.3531		0.811976	0.967676	0.981662	0.987636	0.978448
632	25.7456	27.8478	15.4197	27.9474	17.3413		0.813295	0.969618	0.981815	0.986573	0.977781
633	25.7712	27.7924	15.4144	27.9501	17.3597		0.814101	0.967691	0.981479	0.986669	0.978822
634	25.8291	27.7383	15.4391	27.9974	17.3729		0.81593	0.965808	0.983051	0.98834	0.979567
635	25.8954	27.7248	15.4356	28.007	17.3831		0.818026	0.965336	0.982828	0.98868	0.980138
636	25.968	27.7302	15.4597	28.0214	17.3857		0.82032	0.965526	0.984364	0.989188	0.980288
637	26.0208	27.8149	15.4695	28.013	17.3924		0.821987	0.968472	0.984986	0.98889	0.980663
638	26.0833	27.7968	15.4738	27.995	17.4068		0.823961	0.967843	0.98526	0.988254	0.981477
639	26.1316	27.7788	15.4596	27.9613	17.3977		0.825488	0.967217	0.984354	0.987065	0.980965
640	26.1626	27.7902	15.4548	27.9595	17.3898		0.826468	0.967614	0.984046	0.987001	0.980518
641	26.1875	27.8376	15.4606	27.9503	17.3901		0.827254	0.969262	0.984417	0.986677	0.980532
642	26.2022	27.9011	15.4712	27.9601	17.4027		0.827717	0.971476	0.985091	0.987023	0.981247
643	26.2456	27.898	15.4765	27.9317	17.4104		0.829089	0.971367	0.985431	0.98602	0.981679
644	26.285	27.9511	15.4787	27.9141	17.4062		0.830335	0.973215	0.985571	0.9854	0.981439
645	26.3324	28.0867	15.4783	27.9067	17.4238		0.831831	0.977937	0.985545	0.985138	0.982436
646	26.3774	28.1717	15.4779	27.9043	17.4195		0.833254	0.980897	0.98552	0.985054	0.982191
647	26.422	28.2229	15.4823	27.9225	17.4235		0.83466	0.982679	0.985803	0.985696	0.982416
648	26.4821	28.1894	15.4855	27.9576	17.4081		0.836559	0.981512	0.986001	0.986933	0.981547
649	26.537	28.205	15.4906	27.9926	17.3984		0.838293	0.982057	0.986326	0.988171	0.981004
650	26.5801	28.2477	15.5093	28.0176	17.4107		0.839657	0.983544	0.987516	0.989051	0.981697
651	26.6165	28.2818	15.5118	27.9899	17.4056		0.840806	0.984731	0.987677	0.988075	0.981408
652	26.6471	28.3434	15.5205	27.9271	17.4152		0.841772	0.986877	0.988231	0.985857	0.981951
653	26.6698	28.3082	15.5005	27.8858	17.3991		0.842488	0.985649	0.986956	0.984402	0.981043
654	26.6868	28.3327	15.4985	27.8738	17.41		0.843026	0.986503	0.986829	0.983976	0.981655
655	26.7373	28.2707	15.4889	27.92	17.4319		0.844622	0.984345	0.986217	0.985607	0.982891
656	26.7671	28.288	15.4995	27.8867	17.4492		0.845561	0.984948	0.986897	0.984431	0.983864
657	26.7975	28.2693	15.513	27.885	17.4597		0.846522	0.984294	0.987757	0.984373	0.984459
658	26.828	28.3046	15.5235	27.8702	17.425		0.847488	0.985523	0.988422	0.98385	0.9825
659	26.882	28.29	15.5283	27.9175	17.4339		0.849193	0.985017	0.988731	0.985521	0.983005
660	26.9604	28.2881	15.5261	27.9114	17.437		0.851668	0.98495	0.988587	0.985304	0.983179
661	26.9895	28.3085	15.5021	27.8862	17.4554		0.852588	0.985659	0.987059	0.984416	0.984218
662	27.024	28.3382	15.5044	27.8627	17.45		0.853678	0.986693	0.987208	0.983585	0.983909
663	27.053	28.3282	15.4893	27.8552	17.4515		0.854593	0.986344	0.986247	0.983319	0.983996
664	27.0816	28.3043	15.5039	27.8449	17.4577		0.855498	0.985513	0.987177	0.982956	0.984344
665	27.1075	28.2982	15.4945	27.8885	17.4669		0.856317	0.9853	0.986576	0.984496	0.984863
666	27.1166	28.334	15.4997	27.8699	17.4619		0.856604	0.986549	0.986905	0.983838	0.984583
667	27.1274	28.359	15.5118	27.879	17.454		0.856944	0.987418	0.987679	0.98416	0.984139
668	27.1709	28.4062	15.5159	27.8458	17.4408		0.858319	0.989061	0.987942	0.982989	0.983394
669	27.2363	28.4369	15.5275	27.8881	17.4517		0.860386	0.990132	0.988679	0.984482	0.984008
670	27.2851	28.4467	15.5218	27.8895	17.4517		0.861925	0.990472	0.988315	0.984532	0.984008
671	27.3162	28.417	15.525	27.8634	17.4593		0.86291	0.989437	0.988517	0.98361	0.984436
672	27.3467	28.412	15.5509	27.8873	17.4494		0.863873	0.989263	0.990165	0.984453	0.983878
673	27.393	28.4346	15.5505	27.8792	17.4715		0.865334	0.99005	0.990143	0.984169	0.985125
674	27.4336	28.4355	15.5594	27.9101	17.4751		0.866618	0.990081	0.990709	0.985259	0.985327
675	27.4604	28.409	15.5177	27.862	17.4733		0.867465	0.98916	0.988054	0.983561	0.985223
676	27.4862	28.3965	15.5154	27.8113	17.4582		0.868278	0.988723	0.987907	0.981772	0.984376
677	27.5368	28.4283	15.4984	27.8042	17.4534		0.869878	0.989832	0.986827	0.981519	0.984105
678	27.5643	28.4104	15.5181	27.8311	17.4581		0.870745	0.989208	0.988082	0.982469	0.984367
679	27.6243	28.3831	15.5218	27.8839	17.4753		0.872641	0.988257	0.988316	0.984334	0.985338
680	27.6325	28.3692	15.5206	27.8696	17.4721		0.872899	0.987774	0.988241	0.98383	0.985159
681	27.6633	28.4162	15.5213	27.8282	17.4802		0.873875	0.98941	0.988284	0.982367	0.985614
682	27.6656	28.4186	15.5234	27.8469	17.4561		0.873948	0.989495	0.98842	0.983026	0.984254
683	27.6873	28.4358	15.5423	27.8312	17.4629		0.874633	0.990092	0.989621	0.982474	0.984639
684	27.7137	28.4039	15.5538	27.837	17.4485		0.875464	0.988981	0.990353	0.982679	0.983826
685	27.772	28.4509	15.5624	27.7848	17.4621		0.877306	0.990618	0.990899	0.980834	0.984592
686	27.797	28.4241	15.5517	27.775	17.4541		0.878097	0.989685	0.990216	0.980489	0.984143
687	27.7949	28.4699	15.5382	27.7341	17.4537		0.87803	0.991281	0.98936	0.979046	0.984121
688	27.7899	28.4578	15.5257	27.7521	17.4473		0.877874	0.99086	0.988561	0.979681	0.983759
689	27.8395	28.4821	15.5217	27.77	17.4607		0.87944	0.991705	0.988309	0.980312	0.984514
690	27.8925	28.5007	15.5302	27.7963	17.4756		0.881112	0.992351	0.988849	0.98124	0.985353
691	27.921	28.5171	15.5427	27.7945	17.4963		0.882015	0.992924	0.989644	0.981179	0.986522
692	27.9303	28.5665	15.5581	27.8124	17.4928		0.882307	0.994644	0.990629	0.981809	0.986323
693	27.9718	28.4998	15.5641	27.8671	17.4851		0.883619	0.992319	0.991008	0.98374	0.985891
694	28.0057	28.4849	15.563	27.8725	17.4622		0.884689	0.991801	0.990936	0.983929	0.9846
695	28.047	28.4583	15.567	27.8895	17.4612		0.885993	0.990877	0.991192	0.984532	0.984542
696	28.049	28.4719	15.5609	27.8549	17.4596		0.886057	0.99135	0.990805	0.983308	0.984453
697	28.0735	28.461	15.561	27.847	17.4868		0.886832	0.990969	0.990812	0.983032	0.985988
698	28.0882	28.4238	15.5446	27.8068	17.4899		0.887297	0.989674	0.989767	0.981613	0.986161
699	28.1225	28.4514	15.5422	27.785	17.4827		0.888381	0.990636	0.989614	0.980843	0.985757
700	28.1487	28.5266	15.5326	27.7677	17.4726		0.889207	0.993255	0.989005	0.98023	0.985184
701	28.1825	28.5728	15.5429	27.7981	17.4806		0.890275	0.994862	0.989659	0.981305	0.98564
702	28.2138	28.6181	15.5393	27.7882	17.4958		0.891263	0.99644	0.98943	0.980953	0.986493
703	28.2629	28.6161	15.562	27.8116	17.5031		0.892814	0.99637	0.990874	0.981781	0.986908
704	28.2965	28.6025	15.5627	27.7756	17.4956		0.893877	0.995896	0.990918	0.980509	0.986483
705	28.3127	28.5845	15.5755	27.8026	17.4902		0.894387	0.995272	0.991733	0.981465	0.986177
706	28.3127	28.5889	15.5529	27.8025	17.492		0.894387	0.995423	0.990294	0.98146	0.986278
707	28.3419	28.6006	15.5501	27.8193	17.5077		0.89531	0.995829	0.990117	0.982051	0.987166
708	28.405	28.5649	15.5529	27.8144	17.5238		0.897304	0.994587	0.990297	0.981879	0.988075
709	28.4252	28.52	15.5704	27.8006	17.521		0.897943	0.993024	0.991406	0.981394	0.987917
710	28.4417	28.5423	15.58	27.7807	17.5156		0.898461	0.9938	0.992022	0.980689	0.987611
711	28.4574	28.57	15.5884	27.8003	17.5164		0.898958	0.994765	0.992555	0.981381	0.987657
712	28.5084	28.5785	15.5926	27.8052	17.5119		0.900571	0.995062	0.992825	0.981554	0.987402
713	28.5517	28.5795	15.5889	27.8097	17.5038		0.901939	0.995095	0.99259	0.981714	0.986944
714	28.5451	28.6035	15.5744	27.7611	17.4999		0.90173	0.995933	0.991663	0.979999	0.986726
715	28.5436	28.5884	15.5594	27.7272	17.5099		0.901682	0.995406	0.990707	0.9788	0.987289
716	28.5444	28.5799	15.5508	27.7137	17.5203		0.901708	0.995109	0.99016	0.978326	0.987875
717	28.6137	28.561	15.5645	27.7381	17.5154		0.903897	0.994453	0.991032	0.979187	0.987599
718	28.6475	28.5957	15.5527	27.7702	17.5088		0.904964	0.995659	0.990283	0.980318	0.987226
719	28.6841	28.6286	15.5445	27.7629	17.5119		0.906121	0.996806	0.989763	0.980061	0.987403
720	28.6928	28.6132	15.5327	27.7457	17.5248		0.906395	0.996268	0.989011	0.979456	0.988127
721	28.7362	28.5844	15.5632	27.7353	17.5302		0.907766	0.995266	0.990954	0.979089	0.988436
722	28.7648	28.5483	15.5737	27.7501	17.5152		0.90867	0.994011	0.99162	0.979611	0.987589
723	28.8143	28.5884	15.5708	27.7403	17.5101		0.910232	0.995405	0.991435	0.979264	0.987303
724	28.8366	28.6524	15.5604	27.7341	17.5012		0.910937	0.997634	0.99077	0.979044	0.986798
725	28.8504	28.7136	15.5717	27.729	17.498		0.911374	0.999767	0.991489	0.978864	0.986619
726	28.84	28.6985	15.5706	27.7576	17.4905		0.911045	0.999239	0.991421	0.979874	0.986193
727	28.8407	28.719	15.5811	27.7653	17.5021		0.911068	0.999955	0.992092	0.980148	0.986852
728	28.8526	28.6877	15.5823	27.7663	17.5175		0.911442	0.998862	0.992164	0.980183	0.987716
729	28.8804	28.6145	15.5923	27.7637	17.5372		0.912322	0.996313	0.992804	0.980089	0.988826
730	28.9177	28.5293	15.6012	27.7521	17.5333		0.913501	0.993348	0.99337	0.979681	0.988606
731	28.962	28.4416	15.5862	27.7346	17.5506		0.914898	0.990295	0.992416	0.979063	0.989584
732	28.9761	28.4626	15.5745	27.6989	17.5483		0.915345	0.991025	0.991673	0.977801	0.989456
733	29.0053	28.4543	15.5462	27.6922	17.5585		0.916268	0.990737	0.989867	0.977565	0.990028
734	29.0601	28.5003	15.5677	27.7177	17.5609		0.917999	0.992339	0.99124	0.978466	0.990165
735	29.0878	28.4742	15.5918	27.7223	17.5504		0.918871	0.991431	0.992772	0.97863	0.989575
736	29.1275	28.4515	15.6025	27.7606	17.5525		0.920125	0.99064	0.993456	0.979982	0.989688
737	29.1197	28.4578	15.5911	27.7322	17.5401		0.919879	0.990857	0.992729	0.978977	0.98899
738	29.1483	28.4783	15.5756	27.7269	17.5387		0.920783	0.991571	0.991741	0.978792	0.988911
739	29.1282	28.5137	15.5633	27.6823	17.5318		0.92015	0.992805	0.99096	0.977216	0.988523
740	29.141	28.5294	15.5682	27.7072	17.5325		0.920553	0.993351	0.991268	0.978095	0.988561
741	29.1666	28.5282	15.5686	27.7309	17.5461		0.921363	0.993309	0.991293	0.978933	0.98933
742	29.2094	28.5663	15.5819	27.7549	17.5429		0.922714	0.994638	0.992145	0.979779	0.989152
743	29.2424	28.5243	15.5772	27.7729	17.5205		0.923755	0.993174	0.991842	0.980416	0.987887
744	29.2414	28.535	15.5795	27.7541	17.5209		0.923724	0.993548	0.991989	0.97975	0.987912
745	29.2631	28.4546	15.5746	27.7545	17.5292		0.924411	0.990748	0.991674	0.979765	0.988378
746	29.2693	28.4277	15.5754	27.7547	17.5505		0.924607	0.989811	0.991728	0.979771	0.989578
747	29.3007	28.3986	15.5664	27.7481	17.5368		0.925599	0.988797	0.991156	0.979541	0.988807
748	29.2929	28.4084	15.5702	27.7418	17.5359		0.925353	0.989139	0.991396	0.979317	0.988756
749	29.342	28.4234	15.5759	27.7161	17.5438		0.926904	0.989661	0.991757	0.978411	0.9892
750	29.3756	28.4709	15.6007	27.7341	17.5565		0.927964	0.991314	0.993337	0.979045	0.989917
751	29.4143	28.5091	15.6214	27.7284	17.5531		0.929186	0.992646	0.994658	0.978844	0.989727
752	29.4029	28.5127	15.6088	27.7418	17.5403		0.928826	0.99277	0.993854	0.979317	0.989001
753	29.4039	28.4627	15.5877	27.7316	17.5399		0.928859	0.991029	0.992513	0.978958	0.988983
754	29.4331	28.4757	15.5777	27.7361	17.5565		0.929782	0.991481	0.991877	0.979116	0.989919
755	29.4583	28.5135	15.6023	27.7037	17.5697		0.930578	0.992797	0.993439	0.977973	0.99066
756	29.4848	28.5581	15.6022	27.7415	17.5629		0.931414	0.994351	0.993432	0.979306	0.990277
757	29.5177	28.5199	15.6078	27.788	17.5599		0.932455	0.99302	0.993792	0.980948	0.990106
758	29.5398	28.4785	15.6074	27.8112	17.5633		0.933153	0.991579	0.993768	0.981768	0.990299
759	29.5764	28.4812	15.6003	27.7972	17.5569		0.934309	0.991672	0.993313	0.981274	0.989937
760	29.5851	28.4669	15.598	27.7848	17.5578		0.934583	0.991176	0.993164	0.980834	0.98999
761	29.6036	28.4985	15.5827	27.8152	17.5474		0.935166	0.992277	0.992194	0.981909	0.989406
762	29.6068	28.5289	15.6064	27.822	17.5642		0.935269	0.993335	0.993705	0.982149	0.99035
763	29.624	28.5692	15.6001	27.8423	17.5576		0.935812	0.994738	0.993301	0.982864	0.989979
764	29.6509	28.5874	15.6061	27.8088	17.5659		0.936661	0.995371	0.993683	0.981681	0.990444
765	29.6663	28.5658	15.6157	27.8379	17.5731		0.937146	0.994619	0.994292	0.982708	0.990852
766	29.6663	28.6002	15.6208	27.8005	17.5705		0.937148	0.995816	0.994619	0.981391	0.990703
767	29.6875	28.5566	15.6386	27.8252	17.57		0.937817	0.994297	0.995754	0.982262	0.990676
768	29.7299	28.5666	15.6217	27.816	17.5693		0.939155	0.994646	0.994677	0.981935	0.990636
769	29.7504	28.5257	15.6267	27.8368	17.5699		0.939804	0.993221	0.994994	0.982672	0.99067
770	29.7686	28.5827	15.628	27.8296	17.5619		0.94038	0.995206	0.995078	0.982415	0.990221
771	29.7508	28.5697	15.6368	27.814	17.5502		0.939816	0.994754	0.995636	0.981865	0.989562
772	29.794	28.6088	15.6293	27.7982	17.5555		0.941181	0.996117	0.995159	0.981307	0.98986
773	29.8403	28.5641	15.6044	27.7856	17.5695		0.942646	0.994558	0.993572	0.980864	0.990652
774	29.8682	28.5623	15.5997	27.7714	17.5797		0.943526	0.994497	0.993277	0.980363	0.991227
775	29.896	28.5815	15.6117	27.7811	17.5881		0.944403	0.995166	0.99404	0.980705	0.991697
776	29.8697	28.573	15.6149	27.7828	17.574		0.943574	0.994869	0.99424	0.980764	0.990902
777	29.8947	28.5806	15.6005	27.8117	17.569		0.944362	0.995134	0.993325	0.981785	0.990622
778	29.8572	28.5257	15.59	27.7986	17.5545		0.943178	0.993224	0.99266	0.981323	0.989801
779	29.898	28.5997	15.6009	27.8411	17.5571		0.944468	0.995801	0.99335	0.982823	0.989951
780	29.8921	28.6096	15.6102	27.8306	17.5597		0.94428	0.996142	0.993942	0.982451	0.990096
781	29.9116	28.6166	15.6061	27.8678	17.5643		0.944898	0.996387	0.993683	0.983764	0.990354
782	29.9195	28.5485	15.6063	27.8211	17.5702		0.945145	0.994018	0.993695	0.982116	0.990692
783	29.9424	28.5149	15.6172	27.8219	17.5797		0.945868	0.992847	0.994391	0.982145	0.991226
784	29.9838	28.488	15.6302	27.8057	17.5974		0.947176	0.991909	0.995219	0.981573	0.992221
785	30.0017	28.513	15.6318	27.8555	17.608		0.947742	0.992779	0.995319	0.98333	0.992821
786	30.0108	28.5728	15.6293	27.8377	17.6121		0.948031	0.994863	0.995161	0.982703	0.993051
787	30.0302	28.5718	15.6137	27.8272	17.6047		0.948643	0.994827	0.994168	0.982331	0.992633
788	30.0521	28.602	15.6185	27.7971	17.6084		0.949334	0.995881	0.994472	0.981269	0.992845
789	30.1048	28.6011	15.6178	27.8145	17.6134		0.951	0.995847	0.99443	0.981885	0.993126
790	30.1299	28.5896	15.6144	27.8274	17.6039		0.951792	0.995448	0.994213	0.982337	0.992592
791	30.1558	28.5883	15.6145	27.8355	17.598		0.952611	0.995402	0.994221	0.982625	0.992255
792	30.1593	28.5796	15.608	27.8165	17.589		0.95272	0.995101	0.993805	0.981953	0.991748
793	30.1808	28.6364	15.6206	27.8056	17.6068		0.9534	0.997076	0.994606	0.98157	0.992752
794	30.1694	28.6408	15.6134	27.7873	17.6031		0.953041	0.997232	0.994146	0.980922	0.992544
795	30.16	28.6439	15.6326	27.8044	17.5842		0.952743	0.997338	0.995367	0.981526	0.991477
796	30.174	28.6474	15.6331	27.8317	17.5702		0.953187	0.997459	0.9954	0.982492	0.990687
797	30.1938	28.64	15.6446	27.8239	17.5731		0.953812	0.997203	0.996135	0.982215	0.990853
798	30.244	28.627	15.6513	27.8244	17.5981		0.955397	0.996749	0.996558	0.982234	0.992265
799	30.2524	28.6392	15.6622	27.7994	17.5975		0.955661	0.997176	0.997255	0.981349	0.992228
800	30.2683	28.6621	15.6567	27.8188	17.5914		0.956165	0.997972	0.996906	0.982036	0.991886
801	30.2649	28.6505	15.6458	27.7914	17.5853		0.956056	0.997567	0.996209	0.981067	0.991538
802	30.2855	28.6314	15.6507	27.796	17.5783		0.956709	0.996904	0.996521	0.98123	0.991144
803	30.3175	28.5795	15.6571	27.7643	17.5914		0.957718	0.995096	0.996933	0.98011	0.991882
804	30.3284	28.5766	15.661	27.8169	17.5895		0.958062	0.994995	0.997178	0.981969	0.991776
805	30.3544	28.606	15.6616	27.8006	17.598		0.958885	0.996017	0.997217	0.981391	0.992254
806	30.3693	28.5769	15.6502	27.8405	17.5967		0.959354	0.995004	0.99649	0.982802	0.992183
807	30.3846	28.6103	15.6504	27.7888	17.6021		0.959837	0.996167	0.996502	0.980975	0.992485
808	30.4015	28.5432	15.6239	27.8091	17.599		0.960373	0.993831	0.994819	0.981691	0.992312
809	30.4019	28.563	15.6227	27.7995	17.592		0.960386	0.994522	0.994742	0.981354	0.991918
810	30.4396	28.5219	15.6186	27.8581	17.595		0.961576	0.993091	0.994478	0.983423	0.992085
811	30.4219	28.5527	15.6177	27.8014	17.6096		0.961015	0.994161	0.994423	0.98142	0.992908
812	30.4569	28.629	15.6246	27.7802	17.6262		0.962124	0.996818	0.994858	0.980673	0.993846
813	30.4565	28.6394	15.6161	27.7848	17.6298		0.962111	0.997183	0.994318	0.980836	0.994052
814	30.4773	28.6993	15.6411	27.8161	17.6214		0.962766	0.999266	0.99591	0.98194	0.993575
815	30.4871	28.6299	15.6516	27.8857	17.6138		0.963077	0.996852	0.996579	0.984395	0.993148
816	30.5334	28.6827	15.65	27.8303	17.6144		0.964538	0.998688	0.996479	0.982441	0.993183
817	30.5816	28.6568	15.6447	27.8547	17.6272		0.96606	0.997787	0.996141	0.983302	0.993905
818	30.5803	28.7203	15.6309	27.8341	17.6392		0.966021	1	0.995264	0.982577	0.994578
819	30.5965	28.6457	15.6639	27.8965	17.6276		0.966533	0.9974	0.997363	0.984777	0.993925
820	30.5901	28.6792	15.6753	27.8594	17.6292		0.966329	0.998566	0.998086	0.983469	0.994017
821	30.6272	28.625	15.6911	27.8476	17.6154		0.967502	0.996681	0.999092	0.983053	0.993237
822	30.617	28.6686	15.6609	27.8001	17.6318		0.96718	0.998199	0.997173	0.981375	0.994164
823	30.6298	28.6311	15.6586	27.8388	17.6349		0.967584	0.996894	0.997028	0.982742	0.994336
824	30.6388	28.6077	15.6577	27.8663	17.6552		0.967868	0.996077	0.99697	0.983711	0.99548
825	30.6491	28.5696	15.6663	27.8987	17.6617		0.968195	0.99475	0.997514	0.984854	0.995849
826	30.6744	28.5127	15.6592	27.882	17.6456		0.968992	0.99277	0.997065	0.984265	0.994938
827	30.6936	28.5426	15.6561	27.8448	17.6425		0.9696	0.993811	0.996867	0.982954	0.994766
828	30.7222	28.576	15.6607	27.8155	17.6415		0.970502	0.994974	0.997157	0.981918	0.994711
829	30.7122	28.6	15.6487	27.7887	17.6458		0.970186	0.995808	0.996393	0.980974	0.99495
830	30.7073	28.567	15.641	27.8248	17.6358		0.970033	0.994662	0.995903	0.982247	0.994386
831	30.6857	28.5453	15.6335	27.8231	17.6151		0.969348	0.993907	0.995425	0.982187	0.99322
832	30.7055	28.5526	15.6485	27.8619	17.6139		0.969976	0.994158	0.996381	0.983556	0.993154
833	30.7199	28.5435	15.6413	27.8224	17.6156		0.970431	0.993842	0.995921	0.982163	0.993248
834	30.763	28.5362	15.6416	27.8072	17.6367		0.971792	0.993587	0.995941	0.981625	0.994436
835	30.798	28.509	15.6206	27.8338	17.654		0.972898	0.992641	0.994606	0.982564	0.995414
836	30.8133	28.5773	15.6437	27.8895	17.6801		0.97338	0.995019	0.996075	0.984532	0.996885
837	30.8243	28.6074	15.6614	27.9371	17.6803		0.973729	0.996066	0.997205	0.98621	0.996898
838	30.8264	28.5814	15.6698	27.9246	17.6812		0.973796	0.995161	0.997736	0.985769	0.996948
839	30.8888	28.5636	15.6865	27.918	17.6917		0.975766	0.994543	0.998802	0.985537	0.997541
840	30.8844	28.5269	15.6727	27.9043	17.6817		0.975628	0.993263	0.997926	0.985054	0.996975
841	30.9077	28.517	15.6885	27.9067	17.6889		0.976363	0.992921	0.99893	0.985138	0.997382
842	30.8529	28.5103	15.666	27.8587	17.6575		0.974632	0.992687	0.997495	0.983444	0.995613
843	30.8888	28.5191	15.6733	27.8626	17.6778		0.975765	0.992994	0.997962	0.983581	0.996754
844	30.8763	28.5028	15.6727	27.8324	17.669		0.97537	0.992424	0.997922	0.982515	0.996257
845	30.9026	28.4708	15.677	27.8199	17.6643		0.976202	0.991312	0.998196	0.982074	0.995994
846	30.9184	28.4391	15.6753	27.8338	17.6672		0.9767	0.990208	0.998089	0.982563	0.996159
847	30.9422	28.4934	15.68	27.8516	17.6661		0.977453	0.992099	0.998391	0.983193	0.996094
848	30.9483	28.4523	15.6757	27.8575	17.6904		0.977646	0.990666	0.998112	0.9834	0.997466
849	30.9211	28.4142	15.658	27.8312	17.6695		0.976787	0.98934	0.996989	0.982474	0.996286
850	30.9432	28.3975	15.6667	27.8586	17.6753		0.977485	0.988759	0.997541	0.983439	0.996617
851	30.9598	28.4277	15.6665	27.8914	17.6673		0.978007	0.989809	0.99753	0.9846	0.996166
852	30.9893	28.4292	15.6668	27.8673	17.6737		0.978941	0.989864	0.997546	0.983748	0.996527
853	30.9941	28.3675	15.65	27.8554	17.6605		0.979091	0.987713	0.99648	0.983328	0.99578
854	31.0232	28.326	15.6348	27.8198	17.655		0.98001	0.986268	0.995511	0.982069	0.995473
855	31.0606	28.3446	15.6497	27.8682	17.668		0.981194	0.986918	0.996461	0.98378	0.996202
856	31.0571	28.3603	15.6456	27.842	17.6929		0.981082	0.987463	0.996199	0.982853	0.997608
857	31.0473	28.3628	15.6545	27.8396	17.69		0.980772	0.987552	0.996765	0.98277	0.997444
858	31.0504	28.3189	15.624	27.8071	17.6857		0.980872	0.986022	0.994821	0.981623	0.997203
859	31.0887	28.3011	15.6436	27.8241	17.6692		0.98208	0.985403	0.996071	0.982224	0.996271
860	31.1027	28.275	15.6551	27.8369	17.669		0.982523	0.984494	0.996805	0.982675	0.996261
861	31.1488	28.31	15.6834	27.8622	17.6644		0.98398	0.985711	0.998604	0.983567	0.996001
862	31.1544	28.2926	15.6754	27.8515	17.6713		0.984155	0.985105	0.998092	0.983188	0.996392
863	31.1612	28.2878	15.6679	27.8637	17.6775		0.984371	0.984941	0.997617	0.983621	0.99674
864	31.1472	28.2506	15.6661	27.8558	17.6833		0.983927	0.983643	0.997501	0.983341	0.997064
865	31.1895	28.2842	15.6837	27.8962	17.7186		0.985265	0.984814	0.998621	0.984766	0.999056
866	31.2334	28.2919	15.6833	27.8705	17.7162		0.986651	0.985083	0.9986	0.983861	0.998923
867	31.2442	28.2573	15.6984	27.8313	17.7115		0.986993	0.983877	0.999561	0.982475	0.998656
868	31.2771	28.2683	15.6942	27.8466	17.7074		0.988032	0.984259	0.999294	0.983018	0.998423
869	31.2919	28.2296	15.6942	27.8391	17.7069		0.988501	0.982912	0.999294	0.982753	0.998395
870	31.3204	28.2672	15.6856	27.8579	17.7111		0.9894	0.984221	0.998747	0.983417	0.998632
871	31.2792	28.1723	15.6579	27.8316	17.6717		0.988099	0.980917	0.996982	0.982487	0.996411
872	31.2696	28.1269	15.6586	27.8671	17.6826		0.987795	0.979336	0.997026	0.983739	0.997028
873	31.2691	28.0794	15.6649	27.9012	17.6913		0.987778	0.977684	0.997425	0.984944	0.997518
874	31.3044	28.0883	15.6853	27.868	17.706		0.988895	0.977992	0.998723	0.983773	0.998346
875	31.3367	28.0625	15.6841	27.8581	17.6989		0.989916	0.977095	0.998651	0.983424	0.997947
876	31.3088	28.0154	15.6728	27.8595	17.6907		0.989032	0.975454	0.99793	0.983473	0.997481
877	31.3116	27.9999	15.6634	27.891	17.6889		0.989121	0.974916	0.997331	0.984585	0.997384
878	31.31	28.0714	15.675	27.8646	17.7053		0.989073	0.977404	0.998072	0.983652	0.998306
879	31.3643	28.0889	15.6824	27.8355	17.7099		0.990787	0.978014	0.998542	0.982624	0.998566
880	31.3681	28.0876	15.684	27.8198	17.708		0.990906	0.97797	0.998643	0.98207	0.998458
881	31.3784	28.0627	15.6701	27.8135	17.699		0.991232	0.977102	0.997757	0.981849	0.99795
882	31.3866	28.02	15.6663	27.8214	17.6993		0.991492	0.975616	0.997518	0.982128	0.997966
883	31.391	27.9827	15.6616	27.7876	17.702		0.99163	0.974316	0.997215	0.980932	0.998118
884	31.4326	27.9536	15.6722	27.8206	17.7074		0.992944	0.973302	0.997891	0.9821	0.998423
885	31.4335	27.931	15.6603	27.8214	17.708		0.992974	0.972516	0.997137	0.982125	0.998457
886	31.4678	27.9041	15.6671	27.8755	17.7086		0.994057	0.971579	0.997565	0.984035	0.998492
887	31.4634	27.8471	15.6583	27.8911	17.7015		0.993917	0.969594	0.997003	0.984589	0.99809
888	31.4896	27.8601	15.6716	27.889	17.7143		0.994745	0.970047	0.997854	0.984515	0.998815
889	31.4939	27.8508	15.6683	27.843	17.712		0.994881	0.969724	0.99764	0.98289	0.998683
890	31.4936	27.8336	15.7031	27.8233	17.7052		0.994872	0.969126	0.999856	0.982194	0.9983
891	31.5285	27.8575	15.7053	27.8076	17.6929		0.995975	0.969957	1	0.981641	0.997607
892	31.5473	27.8321	15.6996	27.8319	17.6924		0.996567	0.969074	0.999636	0.982496	0.997579
893	31.5577	27.8511	15.667	27.8362	17.6941		0.996896	0.969735	0.997563	0.982649	0.997673
894	31.5654	27.8025	15.658	27.8349	17.6927		0.99714	0.96804	0.996985	0.982602	0.997597
895	31.5788	27.7895	15.6696	27.8233	17.6958		0.997563	0.967588	0.997726	0.982195	0.997771
896	31.5842	27.8045	15.6664	27.7992	17.6957		0.997734	0.968111	0.99752	0.981344	0.997764
897	31.5801	27.7763	15.6818	27.8326	17.7018		0.997603	0.967128	0.998505	0.982522	0.998108
898	31.6268	27.8043	15.6903	27.8525	17.7226		0.999078	0.968106	0.999043	0.983223	0.999284
899	31.656	27.7661	15.7028	27.8848	17.7353		1	0.966774	0.999838	0.984365	1
900	31.6852	27.7279	15.7152	27.9171	17.748		1.00092	0.965443	1.00063	0.985507	1.00072

## Sheet: 02% 300s
	ThT fluorescence						Normalized data
time, min	1 repeat	2 repeat	3 repeat	4 repeat	5 repeat		1 repeat	2 repeat	3 repeat	4 repeat	5 repeat
1	0.157647	0.147664	0.153127	0.145067	0.155051		0.0170948	0.00996383	0.0123519	0.00883539	0.0166909
2	0.161008	0.151977	0.155119	0.148744	0.15853		0.0174593	0.0102549	0.0125125	0.00905934	0.0170655
3	0.16437	0.156291	0.15711	0.152421	0.16201		0.0178238	0.010546	0.0126732	0.00928329	0.01744
4	0.164552	0.159809	0.164102	0.155547	0.16528		0.0178436	0.0107834	0.0132371	0.00947368	0.017792
5	0.168155	0.161482	0.165639	0.160899	0.169616		0.0182343	0.0108962	0.0133611	0.00979969	0.0182588
6	0.173175	0.165394	0.166767	0.162934	0.175321		0.0187786	0.0111602	0.0134521	0.00992361	0.018873
7	0.175802	0.169318	0.16827	0.166003	0.178644		0.0190635	0.011425	0.0135733	0.0101105	0.0192307
8	0.181142	0.169537	0.172748	0.167232	0.183711		0.0196426	0.0114398	0.0139346	0.0101854	0.0197761
9	0.18329	0.170231	0.177723	0.16908	0.186422		0.0198755	0.0114866	0.0143359	0.0102979	0.0200679
10	0.187275	0.175347	0.180384	0.170371	0.188349		0.0203076	0.0118318	0.0145505	0.0103765	0.0202753
11	0.185495	0.182098	0.182841	0.170193	0.191384		0.0201146	0.0122873	0.0147488	0.0103657	0.0206021
12	0.18706	0.188327	0.184431	0.172202	0.193508		0.0202843	0.0127077	0.014877	0.0104881	0.0208308
13	0.18959	0.190265	0.186935	0.172931	0.196394		0.0205587	0.0128384	0.015079	0.0105325	0.0211414
14	0.195736	0.19078	0.190966	0.175474	0.195533		0.0212251	0.0128732	0.0154041	0.0106874	0.0210487
15	0.199148	0.192543	0.190682	0.177517	0.200079		0.0215951	0.0129922	0.0153812	0.0108118	0.0215381
16	0.20142	0.194993	0.193323	0.182372	0.202153		0.0218415	0.0131575	0.0155943	0.0111075	0.0217613
17	0.199735	0.198861	0.196387	0.187403	0.206378		0.0216587	0.0134185	0.0158414	0.0114139	0.0222162
18	0.1991	0.203015	0.20026	0.187228	0.206548		0.0215899	0.0136988	0.0161538	0.0114032	0.0222344
19	0.199626	0.20604	0.199497	0.188177	0.208308		0.0216469	0.0139028	0.0160923	0.0114611	0.022424
20	0.202055	0.208639	0.201095	0.186679	0.210852		0.0219103	0.0140782	0.0162212	0.0113698	0.0226977
21	0.20407	0.211606	0.203258	0.189116	0.212698		0.0221288	0.0142784	0.0163956	0.0115183	0.0228965
22	0.205155	0.212036	0.205256	0.188563	0.214456		0.0222465	0.0143075	0.0165568	0.0114845	0.0230857
23	0.205618	0.212036	0.204239	0.18819	0.216024		0.0222966	0.0143075	0.0164748	0.0114618	0.0232545
24	0.208342	0.211065	0.205921	0.190971	0.218882		0.0225921	0.014242	0.0166105	0.0116312	0.0235622
25	0.209498	0.213833	0.210063	0.193402	0.221359		0.0227174	0.0144287	0.0169446	0.0117793	0.0238288
26	0.209345	0.217337	0.211393	0.196895	0.221062		0.0227008	0.0146652	0.0170519	0.011992	0.0237969
27	0.209965	0.218868	0.210373	0.198566	0.224816		0.0227681	0.0147684	0.0169696	0.0120938	0.024201
28	0.212472	0.222445	0.208394	0.199899	0.228825		0.0230399	0.0150098	0.01681	0.012175	0.0246325
29	0.216938	0.228088	0.203605	0.20076	0.232233		0.0235242	0.0153906	0.0164237	0.0122274	0.0249993
30	0.21787	0.241771	0.203088	0.202091	0.229209		0.0236252	0.0163139	0.016382	0.0123085	0.0246738
31	0.221528	0.25118	0.200531	0.20636	0.231209		0.0240219	0.0169488	0.0161757	0.0125685	0.0248892
32	0.22534	0.264792	0.201123	0.216222	0.2355		0.0244353	0.0178673	0.0162234	0.0131692	0.0253511
33	0.230327	0.267878	0.198776	0.229796	0.237186		0.0249761	0.0180755	0.0160341	0.0139959	0.0255326
34	0.230702	0.278494	0.198776	0.235804	0.233203		0.0250167	0.0187918	0.0160341	0.0143618	0.0251038
35	0.236541	0.287722	0.199099	0.248061	0.231901		0.0256499	0.0194145	0.0160602	0.0151084	0.0249637
36	0.238314	0.297705	0.197479	0.256444	0.234105		0.0258422	0.0200881	0.0159295	0.0156189	0.0252009
37	0.247294	0.306114	0.193567	0.270262	0.236851		0.0268159	0.0206555	0.0156139	0.0164605	0.0254965
38	0.247927	0.310337	0.189158	0.268644	0.237066		0.0268846	0.0209405	0.0152583	0.0163619	0.0255196
39	0.2527	0.316513	0.18809	0.272713	0.234735		0.0274021	0.0213572	0.0151722	0.0166098	0.0252687
40	0.255709	0.315677	0.186947	0.27285	0.229642		0.0277285	0.0213008	0.0150799	0.0166181	0.0247204
41	0.259191	0.314505	0.187015	0.274494	0.224343		0.0281061	0.0212217	0.0150854	0.0167182	0.0241501
42	0.264235	0.314699	0.186303	0.273222	0.22355		0.028653	0.0212348	0.015028	0.0166408	0.0240647
43	0.271229	0.322815	0.184499	0.276891	0.225082		0.0294114	0.0217824	0.0148824	0.0168642	0.0242296
44	0.277774	0.329899	0.184574	0.285039	0.227779		0.0301211	0.0222605	0.0148885	0.0173605	0.0245199
45	0.280141	0.334642	0.185413	0.293667	0.225097		0.0303777	0.0225805	0.0149562	0.017886	0.0242312
46	0.280776	0.336758	0.185974	0.298273	0.221161		0.0304467	0.0227233	0.0150015	0.0181665	0.0238075
47	0.280453	0.33265	0.182101	0.300383	0.224995		0.0304116	0.0224461	0.014689	0.0182951	0.0242202
48	0.281583	0.338832	0.180878	0.298729	0.230408		0.0305341	0.0228632	0.0145904	0.0181943	0.024803
49	0.280438	0.340902	0.17767	0.300678	0.237915		0.03041	0.0230029	0.0143316	0.018313	0.0256111
50	0.282903	0.350605	0.180814	0.302848	0.23948		0.0306773	0.0236576	0.0145852	0.0184452	0.0257796
51	0.288138	0.350958	0.180275	0.304611	0.242096		0.0312449	0.0236814	0.0145417	0.0185526	0.0260611
52	0.290363	0.352476	0.183673	0.301329	0.244171		0.0314862	0.0237838	0.0148158	0.0183527	0.0262845
53	0.291378	0.350727	0.184505	0.29565	0.240102		0.0315962	0.0236659	0.014883	0.0180067	0.0258465
54	0.287948	0.346345	0.184318	0.290563	0.243941		0.0312243	0.0233702	0.0148678	0.017697	0.0262597
55	0.287699	0.347354	0.181659	0.298121	0.248892		0.0311974	0.0234382	0.0146534	0.0181573	0.0267927
56	0.291774	0.353244	0.179378	0.308428	0.256114		0.0316393	0.0238357	0.0144694	0.018785	0.0275701
57	0.298154	0.36506	0.178997	0.319994	0.258647		0.0323311	0.024633	0.0144386	0.0194894	0.0278428
58	0.302324	0.36582	0.182052	0.322076	0.255304		0.0327832	0.0246842	0.0146851	0.0196163	0.027483
59	0.297391	0.368134	0.181846	0.322958	0.251642		0.0322483	0.0248404	0.0146685	0.01967	0.0270887
60	0.295905	0.360843	0.17943	0.322765	0.250879		0.0320871	0.0243485	0.0144736	0.0196582	0.0270066
61	0.296498	0.363892	0.177774	0.322147	0.256358		0.0321515	0.0245542	0.01434	0.0196206	0.0275964
62	0.303267	0.358962	0.18137	0.323223	0.262767		0.0328855	0.0242215	0.0146301	0.0196861	0.0282863
63	0.301972	0.356843	0.184002	0.327113	0.268711		0.0327451	0.0240785	0.0148424	0.019923	0.0289262
64	0.291164	0.349686	0.185486	0.329874	0.273136		0.031573	0.0235956	0.0149621	0.0200912	0.0294026
65	0.284082	0.350667	0.182038	0.329527	0.275414		0.0308051	0.0236618	0.014684	0.0200701	0.0296477
66	0.275035	0.355538	0.181836	0.324279	0.274841		0.0298241	0.0239905	0.0146676	0.0197504	0.0295861
67	0.277016	0.357996	0.183026	0.32424	0.273836		0.0300389	0.0241564	0.0147636	0.0197481	0.0294778
68	0.277211	0.358865	0.184712	0.325969	0.276027		0.0300601	0.024215	0.0148997	0.0198534	0.0297137
69	0.282658	0.356919	0.185335	0.329149	0.278634		0.0306507	0.0240836	0.0149499	0.020047	0.0299943
70	0.28135	0.361304	0.186798	0.321231	0.280277		0.0305089	0.0243795	0.0150679	0.0195648	0.0301712
71	0.281272	0.358873	0.186681	0.322007	0.281607		0.0305004	0.0242155	0.0150585	0.019612	0.0303144
72	0.279548	0.360017	0.185354	0.321871	0.281029		0.0303134	0.0242927	0.0149514	0.0196038	0.0302522
73	0.280698	0.365042	0.182949	0.329554	0.283857		0.0304382	0.0246318	0.0147574	0.0200717	0.0305566
74	0.281461	0.366674	0.180111	0.32701	0.285765		0.0305209	0.0247419	0.0145285	0.0199168	0.030762
75	0.284024	0.364809	0.181226	0.326603	0.286706		0.0307988	0.0246161	0.0146184	0.019892	0.0308633
76	0.287322	0.357949	0.179791	0.328369	0.286706		0.0311565	0.0241532	0.0145027	0.0199996	0.0308633
77	0.290351	0.365986	0.182913	0.332274	0.291411		0.0314849	0.0246954	0.0147546	0.0202374	0.0313698
78	0.293806	0.377133	0.182617	0.334483	0.290676		0.0318595	0.0254476	0.0147306	0.0203719	0.0312907
79	0.293601	0.377838	0.184117	0.336009	0.288109		0.0318374	0.0254952	0.0148517	0.0204648	0.0310143
80	0.291045	0.378766	0.182617	0.333296	0.283296		0.0315602	0.0255578	0.0147306	0.0202996	0.0304962
81	0.291739	0.371046	0.18126	0.334358	0.282905		0.0316354	0.0250369	0.0146212	0.0203643	0.0304541
82	0.291527	0.37535	0.181472	0.33314	0.281326		0.0316124	0.0253273	0.0146383	0.0202901	0.0302841
83	0.293578	0.375879	0.18365	0.335649	0.283044		0.0318348	0.025363	0.014814	0.0204429	0.0304691
84	0.290622	0.385652	0.184032	0.33426	0.287074		0.0315144	0.0260225	0.0148448	0.0203583	0.0309029
85	0.294229	0.388725	0.183428	0.334732	0.291983		0.0319054	0.0262298	0.0147961	0.0203871	0.0314314
86	0.294688	0.386591	0.183653	0.339615	0.29337		0.0319552	0.0260858	0.0148142	0.0206845	0.0315807
87	0.296075	0.382936	0.18725	0.345791	0.291714		0.0321056	0.0258392	0.0151044	0.0210607	0.0314024
88	0.296693	0.3847	0.189458	0.348161	0.292192		0.0321727	0.0259582	0.0152825	0.021205	0.0314538
89	0.298585	0.388025	0.189871	0.349246	0.291043		0.0323778	0.0261826	0.0153158	0.0212711	0.0313302
90	0.300759	0.39495	0.185765	0.351462	0.295485		0.0326136	0.0266498	0.0149846	0.021406	0.0318083
91	0.299204	0.398885	0.186669	0.349255	0.29422		0.0324449	0.0269154	0.0150575	0.0212716	0.0316722
92	0.298483	0.405509	0.186516	0.350882	0.294337		0.0323668	0.0273624	0.0150451	0.0213707	0.0316848
93	0.29772	0.406926	0.189459	0.349967	0.292765		0.032284	0.027458	0.0152825	0.021315	0.0315155
94	0.300449	0.406789	0.189478	0.356906	0.294734		0.03258	0.0274487	0.0152841	0.0217376	0.0317275
95	0.303035	0.404449	0.18803	0.362976	0.294726		0.0328603	0.0272908	0.0151673	0.0221073	0.0317266
96	0.304276	0.402487	0.186418	0.362501	0.295822		0.0329949	0.0271584	0.0150372	0.0220784	0.0318446
97	0.302398	0.404044	0.186768	0.364487	0.297817		0.0327913	0.0272635	0.0150655	0.0221994	0.0320594
98	0.301381	0.40131	0.188689	0.363361	0.299818		0.032681	0.027079	0.0152204	0.0221308	0.0322747
99	0.304607	0.403126	0.188493	0.363625	0.300491		0.0330308	0.0272016	0.0152046	0.0221468	0.0323472
100	0.308376	0.405842	0.187422	0.362947	0.302182		0.0334395	0.0273848	0.0151182	0.0221055	0.0325292
101	0.308464	0.413035	0.186701	0.357696	0.302487		0.0334491	0.0278702	0.0150601	0.0217857	0.0325621
102	0.307463	0.411576	0.18811	0.3589	0.304485		0.0333405	0.0277717	0.0151737	0.0218591	0.0327772
103	0.309097	0.41256	0.187843	0.359009	0.301797		0.0335176	0.0278381	0.0151522	0.0218657	0.0324878
104	0.31329	0.412642	0.188105	0.358266	0.301526		0.0339723	0.0278436	0.0151734	0.0218204	0.0324586
105	0.310512	0.411364	0.188578	0.355527	0.29815		0.0336711	0.0277574	0.0152115	0.0216536	0.0320952
106	0.305529	0.409668	0.186343	0.35691	0.298506		0.0331308	0.027643	0.0150312	0.0217378	0.0321335
107	0.302041	0.416717	0.189673	0.360744	0.299492		0.0327525	0.0281186	0.0152998	0.0219714	0.0322396
108	0.307541	0.420616	0.190911	0.367202	0.300744		0.033349	0.0283817	0.0153997	0.0223647	0.0323744
109	0.310423	0.425126	0.193624	0.370153	0.304907		0.0336615	0.028686	0.0156185	0.0225444	0.0328225
110	0.312693	0.42519	0.192636	0.374339	0.304197		0.0339076	0.0286904	0.0155389	0.0227994	0.0327461
111	0.309386	0.424809	0.193002	0.378992	0.306779		0.0335491	0.0286646	0.0155684	0.0230828	0.0330241
112	0.313116	0.418708	0.191943	0.379363	0.303468		0.0339535	0.0282529	0.0154829	0.0231054	0.0326677
113	0.311786	0.409888	0.190453	0.377785	0.305938		0.0338093	0.0276578	0.0153628	0.0230092	0.0329336
114	0.316243	0.420911	0.18986	0.373085	0.307301		0.0342926	0.0284016	0.0153149	0.022723	0.0330803
115	0.314887	0.432133	0.191894	0.371324	0.310925		0.0341455	0.0291588	0.015479	0.0226158	0.0334704
116	0.316262	0.434313	0.192358	0.372729	0.311387		0.0342946	0.0293059	0.0155164	0.0227013	0.0335202
117	0.320155	0.425637	0.192831	0.373634	0.312255		0.0347168	0.0287205	0.0155546	0.0227564	0.0336136
118	0.31928	0.425762	0.190415	0.377448	0.314613		0.0346219	0.028729	0.0153597	0.0229888	0.0338675
119	0.319522	0.434149	0.192016	0.376891	0.316222		0.0346482	0.0292949	0.0154888	0.0229548	0.0340406
120	0.319464	0.442629	0.194168	0.38409	0.315596		0.0346418	0.0298671	0.0156624	0.0233933	0.0339732
121	0.323718	0.443507	0.195719	0.38526	0.313674		0.0351031	0.0299263	0.0157875	0.0234646	0.0337663
122	0.326209	0.442411	0.195449	0.387525	0.314836		0.0353732	0.0298524	0.0157657	0.0236025	0.0338914
123	0.321912	0.44065	0.193688	0.379582	0.314572		0.0349073	0.0297336	0.0156237	0.0231187	0.033863
124	0.322632	0.441527	0.194072	0.371749	0.316288		0.0349854	0.0297927	0.0156547	0.0226417	0.0340477
125	0.322422	0.444481	0.194776	0.369214	0.315285		0.0349627	0.029992	0.0157115	0.0224872	0.0339397
126	0.326354	0.439949	0.194933	0.368929	0.316073		0.035389	0.0296862	0.0157241	0.0224699	0.0340246
127	0.32445	0.433611	0.196685	0.370995	0.315721		0.0351825	0.0292585	0.0158654	0.0225957	0.0339867
128	0.325814	0.437764	0.195385	0.369389	0.322095		0.0353304	0.0295388	0.0157606	0.0224979	0.0346729
129	0.326962	0.448048	0.193077	0.367678	0.323214		0.0354549	0.0302327	0.0155744	0.0223937	0.0347933
130	0.328555	0.45024	0.190679	0.370527	0.322591		0.0356277	0.0303806	0.015381	0.0225672	0.0347262
131	0.326498	0.446637	0.193707	0.372416	0.316853		0.0354046	0.0301375	0.0156252	0.0226823	0.0341086
132	0.321378	0.450239	0.196359	0.37834	0.320631		0.0348494	0.0303806	0.0158392	0.0230431	0.0345153
133	0.321675	0.453524	0.195937	0.374748	0.32178		0.0348816	0.0306022	0.0158051	0.0228243	0.034639
134	0.325513	0.458279	0.195734	0.373518	0.322382		0.0352978	0.0309231	0.0157888	0.0227494	0.0347037
135	0.328434	0.456821	0.197159	0.370254	0.319756		0.0356145	0.0308247	0.0159036	0.0225506	0.0344211
136	0.329282	0.464341	0.199434	0.370796	0.319865		0.0357065	0.0313321	0.0160872	0.0225836	0.0344328
137	0.326167	0.457848	0.198958	0.373371	0.322713		0.0353687	0.030894	0.0160488	0.0227404	0.0347393
138	0.330004	0.460594	0.19895	0.376459	0.323721		0.0357847	0.0310793	0.0160482	0.0229285	0.0348479
139	0.330504	0.455494	0.200258	0.380579	0.327209		0.035839	0.0307352	0.0161537	0.0231795	0.0352234
140	0.331458	0.461404	0.200187	0.379523	0.326452		0.0359424	0.0311339	0.0161479	0.0231151	0.0351419
141	0.330978	0.457553	0.200891	0.38055	0.326548		0.0358904	0.0308741	0.0162047	0.0231777	0.0351522
142	0.332486	0.463347	0.200346	0.382265	0.325746		0.0360539	0.0312651	0.0161607	0.0232821	0.0350659
143	0.333121	0.460405	0.199368	0.386334	0.327986		0.0361228	0.0310665	0.0160818	0.02353	0.035307
144	0.334952	0.460539	0.196506	0.383345	0.330229		0.0363214	0.0310756	0.015851	0.0233479	0.0355484
145	0.333886	0.464109	0.195729	0.379983	0.33153		0.0362057	0.0313165	0.0157883	0.0231431	0.0356885
146	0.334117	0.463237	0.194505	0.37559	0.332182		0.0362308	0.0312576	0.0156896	0.0228756	0.0357587
147	0.330622	0.46274	0.198658	0.37955	0.330633		0.0358518	0.0312241	0.0160246	0.0231168	0.0355919
148	0.333113	0.461263	0.201095	0.383029	0.329611		0.0361219	0.0311244	0.0162212	0.0233287	0.0354819
149	0.333717	0.463364	0.201419	0.38621	0.328998		0.0361874	0.0312662	0.0162473	0.0235224	0.035416
150	0.334145	0.472626	0.198211	0.384393	0.33088		0.0362338	0.0318912	0.0159885	0.0234117	0.0356186
151	0.332747	0.469044	0.197822	0.384372	0.330981		0.0360823	0.0316494	0.0159572	0.0234104	0.0356293
152	0.333401	0.480421	0.202037	0.384763	0.329793		0.0361532	0.0324172	0.0162971	0.0234343	0.0355015
153	0.333773	0.469652	0.206191	0.388458	0.32725		0.0361935	0.0316905	0.0166322	0.0236593	0.0352277
154	0.335095	0.468034	0.201225	0.387216	0.329804		0.0363368	0.0315813	0.0162317	0.0235837	0.0355027
155	0.337635	0.456299	0.200884	0.384634	0.330941		0.0366123	0.0307895	0.0162042	0.0234264	0.0356251
156	0.338943	0.461331	0.199644	0.383561	0.337626		0.0367541	0.031129	0.0161041	0.023361	0.0363447
157	0.340899	0.473678	0.202102	0.382907	0.338837		0.0369663	0.0319621	0.0163024	0.0233212	0.036475
158	0.341011	0.475312	0.198364	0.384025	0.339477		0.0369784	0.0320724	0.0160009	0.0233893	0.036544
159	0.342392	0.486866	0.193501	0.384364	0.333301		0.0371281	0.032852	0.0156086	0.02341	0.0358791
160	0.34024	0.485314	0.195705	0.382295	0.331225		0.0368947	0.0327473	0.0157864	0.023284	0.0356557
161	0.346872	0.496601	0.198437	0.387563	0.332279		0.0376139	0.0335089	0.0160067	0.0236048	0.0357691
162	0.344147	0.489698	0.203243	0.387836	0.336136		0.0373184	0.0330431	0.0163944	0.0236214	0.0361843
163	0.345855	0.496959	0.203816	0.391648	0.338024		0.0375036	0.0335331	0.0164407	0.0238536	0.0363876
164	0.341659	0.49194	0.204256	0.389485	0.33902		0.0370486	0.0331944	0.0164761	0.0237219	0.0364947
165	0.343912	0.495609	0.19955	0.389376	0.337996		0.0372929	0.033442	0.0160965	0.0237152	0.0363846
166	0.348901	0.483765	0.200638	0.390811	0.339891		0.0378339	0.0326428	0.0161843	0.0238026	0.0365886
167	0.345593	0.491522	0.199014	0.392379	0.338603		0.0374752	0.0331662	0.0160533	0.0238981	0.0364498
168	0.345774	0.48847	0.200567	0.394559	0.341255		0.0374949	0.0329603	0.0161786	0.0240309	0.0367353
169	0.344418	0.498478	0.198142	0.396153	0.340383		0.0373478	0.0336356	0.015983	0.024128	0.0366415
170	0.349897	0.495395	0.198749	0.39664	0.342305		0.0379419	0.0334275	0.0160319	0.0241576	0.0368484
171	0.354026	0.506012	0.203768	0.39561	0.343143		0.0383897	0.034144	0.0164368	0.0240949	0.0369386
172	0.356546	0.502924	0.207257	0.39447	0.344191		0.038663	0.0339356	0.0167182	0.0240255	0.0370514
173	0.355427	0.511312	0.209139	0.39625	0.343506		0.0385416	0.0345016	0.01687	0.0241339	0.0369777
174	0.352678	0.510358	0.205199	0.396916	0.343227		0.0382435	0.0344372	0.0165522	0.0241745	0.0369476
175	0.348026	0.506837	0.200905	0.398433	0.341981		0.037739	0.0341996	0.0162058	0.0242668	0.0368135
176	0.352095	0.497028	0.200396	0.398952	0.342998		0.0381803	0.0335377	0.0161648	0.0242984	0.036923
177	0.354792	0.496816	0.203683	0.402987	0.341903		0.0384727	0.0335234	0.0164299	0.0245442	0.0368051
178	0.358514	0.502609	0.208211	0.40583	0.343768		0.0388763	0.0339143	0.0167952	0.0247174	0.0370058
179	0.35508	0.502646	0.20897	0.405675	0.34531		0.038504	0.0339168	0.0168564	0.0247079	0.0371719
180	0.353183	0.505244	0.208316	0.401488	0.346484		0.0382982	0.0340921	0.0168037	0.0244529	0.0372983
181	0.347935	0.510512	0.20773	0.401837	0.349323		0.0377292	0.0344476	0.0167563	0.0244742	0.0376039
182	0.347735	0.519495	0.204678	0.402778	0.347763		0.0377075	0.0350537	0.0165102	0.0245315	0.0374359
183	0.351041	0.522229	0.20631	0.404656	0.348955		0.038066	0.0352382	0.0166418	0.0246459	0.0375643
184	0.35826	0.529408	0.206637	0.405705	0.349185		0.0388488	0.0357226	0.0166682	0.0247098	0.0375891
185	0.357729	0.534854	0.209938	0.403855	0.351695		0.0387912	0.0360901	0.0169344	0.0245971	0.0378592
186	0.354914	0.53709	0.20849	0.406851	0.353891		0.038486	0.0362409	0.0168177	0.0247796	0.0380956
187	0.356389	0.532817	0.207067	0.406326	0.353433		0.0386459	0.0359526	0.0167029	0.0247476	0.0380463
188	0.360554	0.529858	0.206818	0.411451	0.354319		0.0390975	0.035753	0.0166828	0.0250597	0.0381417
189	0.361524	0.531309	0.206779	0.410652	0.3532		0.0392028	0.0358509	0.0166797	0.0250111	0.0380213
190	0.355472	0.526154	0.210418	0.413232	0.353224		0.0385464	0.0355031	0.0169732	0.0251682	0.0380238
191	0.357777	0.531475	0.213196	0.412975	0.353587		0.0387965	0.0358621	0.0171973	0.0251525	0.0380629
192	0.359934	0.527077	0.213923	0.413735	0.355049		0.0390303	0.0355654	0.0172559	0.0251988	0.0382203
193	0.367662	0.528417	0.211614	0.41072	0.356707		0.0398683	0.0356557	0.0170697	0.0250152	0.0383987
194	0.362541	0.532351	0.209356	0.408708	0.356889		0.0393131	0.0359212	0.0168875	0.0248926	0.0384183
195	0.365789	0.538666	0.211994	0.411071	0.357376		0.0396652	0.0363473	0.0171003	0.0250366	0.0384708
196	0.363402	0.550043	0.210437	0.411563	0.357203		0.0394064	0.037115	0.0169747	0.0250666	0.0384521
197	0.366471	0.546874	0.211006	0.41426	0.358051		0.0397392	0.0369011	0.0170206	0.0252308	0.0385434
198	0.365996	0.547158	0.21171	0.413378	0.357165		0.0396877	0.0369203	0.0170775	0.0251771	0.038448
199	0.361603	0.542903	0.214281	0.41373	0.360499		0.0392113	0.0366332	0.0172848	0.0251985	0.0388069
200	0.365745	0.543336	0.212517	0.410246	0.359469		0.0396605	0.0366624	0.0171425	0.0249863	0.0386961
201	0.36665	0.537889	0.211734	0.411721	0.360847		0.0397586	0.0362949	0.0170794	0.0250762	0.0388444
202	0.375705	0.536321	0.212563	0.41313	0.360108		0.0407405	0.0361891	0.0171462	0.0251619	0.0387649
203	0.377583	0.531035	0.214963	0.418903	0.363124		0.0409441	0.0358324	0.0173398	0.0255136	0.0390895
204	0.37722	0.531774	0.215472	0.421906	0.363589		0.0409048	0.0358822	0.0173809	0.0256965	0.0391395
205	0.372049	0.545099	0.21539	0.426437	0.361961		0.040344	0.0367814	0.0173743	0.0259725	0.0389643
206	0.372795	0.558871	0.216602	0.424778	0.361799		0.0404249	0.0377107	0.0174721	0.0258714	0.0389469
207	0.370419	0.572772	0.216404	0.425328	0.363397		0.0401672	0.0386487	0.0174561	0.0259049	0.0391189
208	0.371945	0.568463	0.216443	0.420331	0.364425		0.0403327	0.0383579	0.0174592	0.0256005	0.0392296
209	0.368525	0.571327	0.216362	0.423461	0.364515		0.0399619	0.0385512	0.0174527	0.0257912	0.0392392
210	0.374355	0.568342	0.214437	0.423891	0.364551		0.0405941	0.0383498	0.0172974	0.0258174	0.0392431
211	0.37737	0.571457	0.215563	0.428977	0.365607		0.0409211	0.0385599	0.0173882	0.0261272	0.0393568
212	0.373379	0.571694	0.21838	0.427021	0.366734		0.0404883	0.0385759	0.0176155	0.026008	0.0394781
213	0.371747	0.569847	0.221219	0.426669	0.370059		0.0403113	0.0384513	0.0178444	0.0259866	0.0398361
214	0.369018	0.571455	0.221977	0.424519	0.374011		0.0400154	0.0385598	0.0179056	0.0258557	0.0402615
215	0.372766	0.568471	0.220602	0.424394	0.371649		0.0404218	0.0383585	0.0177947	0.025848	0.0400072
216	0.375891	0.573872	0.220289	0.42431	0.372647		0.0407606	0.0387229	0.0177694	0.0258429	0.0401147
217	0.380001	0.579434	0.220634	0.427604	0.369995		0.0412063	0.0390982	0.0177973	0.0260435	0.0398292
218	0.383725	0.585683	0.220343	0.432307	0.373519		0.0416102	0.0395199	0.0177738	0.02633	0.0402085
219	0.379644	0.594564	0.221788	0.43387	0.367842		0.0411676	0.0401192	0.0178904	0.0264251	0.0395974
220	0.377573	0.595553	0.221738	0.4355	0.36751		0.0409431	0.0401859	0.0178863	0.0265244	0.0395617
221	0.37674	0.604496	0.223012	0.434756	0.365877		0.0408528	0.0407893	0.0179891	0.0264791	0.0393859
222	0.379642	0.602922	0.222167	0.430341	0.369557		0.0411674	0.0406831	0.0179209	0.0262102	0.039782
223	0.380369	0.601905	0.220691	0.429592	0.370389		0.0412462	0.0406144	0.0178019	0.0261646	0.0398715
224	0.383057	0.598458	0.220745	0.429123	0.372044		0.0415378	0.0403819	0.0178062	0.026136	0.0400497
225	0.385953	0.609147	0.222718	0.436663	0.372129		0.0418517	0.0411031	0.0179653	0.0265953	0.0400589
226	0.385553	0.61885	0.225974	0.43721	0.373931		0.0418084	0.0417578	0.018228	0.0266286	0.0402529
227	0.377451	0.630902	0.227916	0.436154	0.376107		0.0409298	0.0425711	0.0183846	0.0265643	0.0404872
228	0.380894	0.633166	0.227963	0.43797	0.379261		0.0413032	0.0427239	0.0183884	0.0266749	0.0408266
229	0.380499	0.637345	0.22875	0.440323	0.377928		0.0412604	0.0430058	0.0184519	0.0268182	0.0406832
230	0.387366	0.637285	0.227028	0.439035	0.379513		0.0420049	0.0430018	0.018313	0.0267397	0.0408538
231	0.382134	0.638217	0.230428	0.433714	0.381785		0.0414376	0.0430647	0.0185873	0.0264156	0.0410984
232	0.386489	0.638251	0.229132	0.437021	0.385367		0.0419099	0.043067	0.0184827	0.0266171	0.0414839
233	0.389468	0.637149	0.231949	0.443277	0.389217		0.042233	0.0429926	0.01871	0.0269981	0.0418984
234	0.390486	0.642184	0.229516	0.448838	0.387994		0.0423433	0.0433324	0.0185137	0.0273368	0.0417667
235	0.393224	0.642717	0.230424	0.44836	0.389474		0.0426403	0.0433683	0.018587	0.0273077	0.041926
236	0.392861	0.646447	0.231024	0.450397	0.383142		0.0426009	0.04362	0.0186354	0.0274317	0.0412445
237	0.39475	0.652129	0.231707	0.450448	0.384157		0.0428057	0.0440034	0.0186905	0.0274348	0.0413537
238	0.389941	0.664482	0.234614	0.444954	0.379973		0.0422842	0.0448369	0.0189249	0.0271003	0.0409033
239	0.391282	0.681206	0.232791	0.445326	0.38186		0.0424296	0.0459654	0.0187779	0.0271229	0.0411064
240	0.393194	0.692693	0.233354	0.443164	0.38053		0.042637	0.0467405	0.0188233	0.0269912	0.0409632
241	0.393557	0.703178	0.231392	0.449975	0.388931		0.0426764	0.047448	0.0186651	0.027406	0.0418676
242	0.388035	0.707901	0.234532	0.45096	0.392475		0.0420776	0.0477667	0.0189183	0.0274661	0.0422491
243	0.38438	0.713574	0.239329	0.455835	0.388148		0.0416811	0.0481495	0.0193053	0.0277629	0.0417833
244	0.3888	0.720201	0.2414	0.455438	0.388114		0.0421605	0.0485966	0.0194724	0.0277388	0.0417796
245	0.395143	0.721872	0.241439	0.451337	0.393378		0.0428483	0.0487094	0.0194755	0.027489	0.0423463
246	0.397614	0.725131	0.240465	0.4515	0.400455		0.0431162	0.0489293	0.0193969	0.0274989	0.0431081
247	0.397171	0.731142	0.241424	0.452648	0.402049		0.0430682	0.0493349	0.0194743	0.0275689	0.0432797
248	0.401083	0.744153	0.239934	0.459279	0.399096		0.0434924	0.0502129	0.0193541	0.0279727	0.0429618
249	0.401119	0.742222	0.238103	0.447575	0.392629		0.0434964	0.0500825	0.0192064	0.0272599	0.0422657
250	0.402241	0.737191	0.236616	0.429896	0.390944		0.043618	0.0497431	0.0190865	0.0261831	0.0420843
251	0.392205	0.731119	0.237462	0.438469	0.391421		0.0425297	0.0493334	0.0191547	0.0267053	0.0421357
252	0.387507	0.743668	0.23666	0.440353	0.397925		0.0420203	0.0501801	0.01909	0.02682	0.0428357
253	0.37708	0.750532	0.239242	0.44329	0.399643		0.0408896	0.0506433	0.0192983	0.0269989	0.0430208
254	0.385037	0.760042	0.2411	0.431608	0.403076		0.0417524	0.051285	0.0194481	0.0262874	0.0433903
255	0.387829	0.766355	0.24402	0.441723	0.405692		0.0420552	0.051711	0.0196837	0.0269035	0.0436719
256	0.394248	0.771678	0.245272	0.433743	0.405306		0.0427512	0.0520702	0.0197847	0.0264174	0.0436303
257	0.397023	0.781751	0.243825	0.412228	0.403867		0.0430522	0.0527499	0.0196679	0.025107	0.0434754
258	0.393828	0.7775	0.243994	0.388865	0.401936		0.0427057	0.052463	0.0196816	0.0236841	0.0432676
259	0.393194	0.779663	0.243952	0.389657	0.397437		0.0426369	0.052609	0.0196782	0.0237324	0.0427832
260	0.381648	0.773434	0.246182	0.39042	0.390055		0.0413849	0.0521887	0.0198581	0.0237788	0.0419886
261	0.388777	0.778066	0.244109	0.390991	0.378602		0.042158	0.0525012	0.0196909	0.0238136	0.0407557
262	0.380568	0.782711	0.244105	0.392465	0.357331		0.0412679	0.0528146	0.0196906	0.0239033	0.0384659
263	0.386815	0.788213	0.246296	0.396318	0.348361		0.0419453	0.0531859	0.0198673	0.0241381	0.0375003
264	0.386164	0.793215	0.251845	0.39793	0.341396		0.0418747	0.0535234	0.0203149	0.0242362	0.0367506
265	0.387783	0.811803	0.253265	0.398189	0.339755		0.0420502	0.0547776	0.0204294	0.024252	0.0365739
266	0.390573	0.81908	0.251806	0.395934	0.333473		0.0423528	0.0552687	0.0203117	0.0241146	0.0358977
267	0.383552	0.832983	0.25187	0.396433	0.335208		0.0415914	0.0562068	0.0203169	0.024145	0.0360844
268	0.395232	0.826499	0.251895	0.398193	0.340499		0.0428579	0.0557693	0.0203189	0.0242523	0.0366539
269	0.391841	0.830115	0.257269	0.401342	0.346414		0.0424902	0.0560133	0.0207524	0.024444	0.0372908
270	0.39353	0.824635	0.258689	0.404749	0.347771		0.0426734	0.0556435	0.0208669	0.0246515	0.0374368
271	0.378189	0.829087	0.263103	0.406124	0.348411		0.0410098	0.0559439	0.021223	0.0247353	0.0375057
272	0.379927	0.841218	0.2628	0.405986	0.343113		0.0411983	0.0567625	0.0211986	0.0247269	0.0369354
273	0.381847	0.863779	0.261215	0.40536	0.343282		0.0414065	0.0582848	0.0210707	0.0246887	0.0369536
274	0.396486	0.881462	0.258767	0.406111	0.346665		0.042994	0.059478	0.0208732	0.0247345	0.0373177
275	0.399108	0.893279	0.25953	0.409111	0.351461		0.0432783	0.0602754	0.0209348	0.0249172	0.037834
276	0.3982	0.90109	0.264676	0.409787	0.352863		0.0431798	0.0608024	0.0213498	0.0249584	0.037985
277	0.399387	0.914977	0.267258	0.409072	0.35441		0.0433085	0.0617395	0.0215581	0.0249148	0.0381515
278	0.399169	0.920281	0.268004	0.41004	0.357545		0.0432848	0.0620974	0.0216183	0.0249738	0.0384889
279	0.402106	0.923978	0.26841	0.413202	0.363407		0.0436033	0.0623468	0.021651	0.0251664	0.0391199
280	0.411388	0.934388	0.271618	0.418371	0.365441		0.0446099	0.0630493	0.0219098	0.0254812	0.039339
281	0.411909	0.946801	0.272913	0.416478	0.36669		0.0446663	0.0638869	0.0220143	0.0253659	0.0394734
282	0.411544	0.959708	0.276068	0.417589	0.361756		0.0446268	0.0647578	0.0222688	0.0254335	0.0389423
283	0.407348	0.963659	0.275762	0.418778	0.360929		0.0441718	0.0650244	0.0222442	0.025506	0.0388533
284	0.402359	0.972355	0.276561	0.421939	0.360688		0.0436307	0.0656111	0.0223086	0.0256985	0.0388273
285	0.403656	0.976756	0.276655	0.422194	0.362719		0.0437714	0.0659081	0.0223161	0.025714	0.0390459
286	0.403359	0.988494	0.276921	0.422085	0.37532		0.0437392	0.0667001	0.0223376	0.0257074	0.0404024
287	0.410841	1.01289	0.27769	0.423575	0.38706		0.0445505	0.068346	0.0223996	0.0257981	0.0416662
288	0.415387	1.03414	0.273609	0.42815	0.401113		0.0450435	0.0697799	0.0220704	0.0260768	0.043179
289	0.410987	1.04497	0.276387	0.432157	0.395091		0.0445664	0.0705109	0.0222945	0.0263208	0.0425307
290	0.41424	1.0434	0.280601	0.434707	0.386875		0.0449191	0.0704053	0.0226345	0.0264761	0.0416463
291	0.411674	1.05526	0.287344	0.438205	0.378124		0.0446408	0.0712055	0.0231784	0.0266892	0.0407042
292	0.420615	1.0622	0.292039	0.440412	0.376781		0.0456104	0.0716738	0.0235571	0.0268236	0.0405597
293	0.413729	1.07916	0.292673	0.442039	0.375594		0.0448637	0.0728178	0.0236083	0.0269227	0.0404319
294	0.422776	1.08644	0.291917	0.436762	0.384496		0.0458447	0.0733094	0.0235472	0.0266013	0.0413901
295	0.418712	1.09971	0.289133	0.438255	0.397134		0.0454041	0.0742045	0.0233227	0.0266922	0.0427507
296	0.426459	1.1013	0.29034	0.440015	0.400217		0.0462441	0.0743118	0.02342	0.0267994	0.0430825
297	0.425478	1.11714	0.294773	0.444575	0.390674		0.0461377	0.0753806	0.0237776	0.0270771	0.0420552
298	0.419302	1.12765	0.300518	0.445181	0.375451		0.045468	0.0760901	0.024241	0.0271141	0.0404165
299	0.420084	1.1452	0.303694	0.447959	0.376353		0.0455529	0.0772741	0.0244972	0.0272832	0.0405136
300	0.413455	1.14957	0.304699	0.45191	0.37869		0.044834	0.077569	0.0245783	0.0275239	0.0407652
301	0.425426	1.15931	0.302696	0.455775	0.384212		0.0461321	0.0782264	0.0244167	0.0277593	0.0413597
302	0.422204	1.18329	0.303547	0.45487	0.385557		0.0457827	0.0798441	0.0244854	0.0277042	0.0415044
303	0.422632	1.2063	0.306562	0.458	0.388727		0.0458291	0.0813972	0.0247286	0.0278948	0.0418457
304	0.413626	1.22375	0.312412	0.458338	0.390398		0.0448526	0.0825747	0.0252004	0.0279154	0.0420256
305	0.41297	1.23437	0.319024	0.462461	0.40722		0.0447814	0.0832909	0.0257338	0.0281665	0.0438363
306	0.419994	1.25296	0.321039	0.461874	0.423756		0.0455431	0.0845457	0.0258963	0.0281308	0.0456165
307	0.429345	1.27436	0.32679	0.464425	0.433961		0.046557	0.0859895	0.0263603	0.0282862	0.046715
308	0.439212	1.29129	0.327778	0.466998	0.434433		0.047627	0.087132	0.02644	0.0284428	0.0467658
309	0.439261	1.30257	0.331157	0.468422	0.433334		0.0476324	0.0878926	0.0267125	0.0285296	0.0466474
310	0.432758	1.31771	0.33028	0.470463	0.434743		0.0469272	0.0889146	0.0266418	0.0286539	0.0467991
311	0.430095	1.31116	0.333929	0.47461	0.397632		0.0466384	0.0884723	0.0269361	0.0289065	0.0428043
312	0.432275	1.3145	0.337046	0.478319	0.358184		0.0468748	0.0886981	0.0271876	0.0291323	0.0385577
313	0.431846	1.33111	0.339801	0.480601	0.326166		0.0468283	0.0898188	0.0274098	0.0292714	0.0351111
314	0.425298	1.36892	0.342085	0.480095	0.324802		0.0461182	0.09237	0.0275941	0.0292405	0.0349642
315	0.421405	1.38937	0.341706	0.483537	0.327138		0.0456961	0.0937496	0.0275635	0.0294501	0.0352157
316	0.431134	1.40717	0.342942	0.484306	0.327723		0.0467511	0.0949508	0.0276631	0.029497	0.0352786
317	0.430735	1.41941	0.343378	0.487629	0.331733		0.0467078	0.095777	0.0276983	0.0296994	0.0357104
318	0.439773	1.43918	0.34856	0.490615	0.330425		0.0476878	0.0971109	0.0281163	0.0298812	0.0355696
319	0.434578	1.46385	0.350611	0.491397	0.33197		0.0471245	0.0987754	0.0282818	0.0299289	0.0357359
320	0.438186	1.4894	0.355516	0.495193	0.33122		0.0475158	0.1005	0.0286774	0.0301601	0.0356551
321	0.437772	1.51714	0.359156	0.497911	0.335943		0.0474708	0.102371	0.028971	0.0303256	0.0361635
322	0.438132	1.54362	0.367865	0.502717	0.338831		0.0475099	0.104158	0.0296735	0.0306183	0.0364745
323	0.43987	1.55664	0.371128	0.505171	0.34099		0.0476984	0.105037	0.0299367	0.0307678	0.0367069
324	0.440285	1.58398	0.370212	0.508313	0.343807		0.0477433	0.106881	0.0298629	0.0309592	0.0370101
325	0.450539	1.60359	0.36982	0.513993	0.343798		0.0488553	0.108204	0.0298313	0.0313051	0.0370091
326	0.450589	1.63995	0.37332	0.515228	0.344906		0.0488607	0.110658	0.0301136	0.0313803	0.0371284
327	0.454515	1.65714	0.381492	0.518114	0.347938		0.0492864	0.111818	0.0307728	0.0315561	0.0374548
328	0.451225	1.68331	0.383768	0.517722	0.349699		0.0489297	0.113584	0.0309563	0.0315323	0.0376443
329	0.457617	1.70625	0.386042	0.524206	0.354303		0.0496229	0.115132	0.0311397	0.0319271	0.0381399
330	0.459326	1.77121	0.390145	0.526234	0.352872		0.0498081	0.119515	0.0314707	0.0320506	0.0379859
331	0.46453	1.79715	0.39287	0.532415	0.355455		0.0503724	0.121266	0.0316905	0.0324271	0.0382639
332	0.465437	1.83439	0.399273	0.534059	0.353769		0.0504708	0.123778	0.032207	0.0325272	0.0380825
333	0.469069	1.83489	0.403444	0.542634	0.357896		0.0508646	0.123812	0.0325435	0.0330495	0.0385267
334	0.466222	1.88359	0.409148	0.545236	0.360048		0.050556	0.127098	0.0330036	0.033208	0.0387583
335	0.465051	1.90453	0.409446	0.549716	0.362809		0.050429	0.128511	0.0330276	0.0334808	0.0390556
336	0.460389	1.97229	0.411268	0.548816	0.363092		0.0499234	0.133083	0.0331746	0.033426	0.0390861
337	0.472198	1.95997	0.415473	0.552268	0.363474		0.0512039	0.132252	0.0335138	0.0336363	0.0391272
338	0.487049	2.03065	0.422383	0.554429	0.366271		0.0528143	0.137022	0.0340712	0.0337679	0.0394283
339	0.493087	2.02786	0.424321	0.55587	0.369438		0.0534691	0.136833	0.0342275	0.0338557	0.0397692
340	0.4953	2.09244	0.427649	0.561023	0.3716		0.0537091	0.141191	0.0344959	0.0341695	0.0400019
341	0.497117	2.11318	0.430723	0.565081	0.370625		0.0539061	0.14259	0.0347439	0.0344167	0.039897
342	0.503891	2.16287	0.434931	0.573539	0.373198		0.0546407	0.145943	0.0350833	0.0349318	0.040174
343	0.507388	2.22062	0.440969	0.576751	0.37859		0.0550198	0.149839	0.0355704	0.0351275	0.0407544
344	0.507751	2.27276	0.443871	0.581425	0.386482		0.0550592	0.153358	0.0358045	0.0354121	0.041604
345	0.512605	2.3221	0.451818	0.585217	0.389843		0.0555855	0.156687	0.0364455	0.0356431	0.0419657
346	0.512897	2.3669	0.461317	0.587896	0.38899		0.0556172	0.15971	0.0372118	0.0358062	0.0418739
347	0.519889	2.38014	0.466929	0.591541	0.38845		0.0563755	0.160604	0.0376645	0.0360283	0.0418158
348	0.522556	2.41153	0.47068	0.594345	0.392019		0.0566646	0.162722	0.037967	0.036199	0.0422
349	0.523583	2.44256	0.468579	0.599783	0.395279		0.056776	0.164815	0.0377976	0.0365302	0.042551
350	0.516305	2.50456	0.474126	0.604573	0.400092		0.0559868	0.168999	0.038245	0.036822	0.043069
351	0.518594	2.56389	0.481501	0.608322	0.403474		0.056235	0.173002	0.0388399	0.0370503	0.0434331
352	0.52028	2.57528	0.490741	0.612675	0.409272		0.0564178	0.173771	0.0395852	0.0373154	0.0440573
353	0.527068	2.64568	0.497687	0.616563	0.413596		0.0571539	0.178522	0.0401455	0.0375522	0.0445227
354	0.530217	2.7158	0.507732	0.623065	0.414995		0.0574954	0.183253	0.0409558	0.0379482	0.0446733
355	0.530203	2.84346	0.708177	0.626082	0.418534		0.0574938	0.191867	0.0571245	0.038132	0.0450543
356	0.53077	2.88202	0.915584	0.633203	0.424926		0.0575553	0.194469	0.0738548	0.0385657	0.0457424
357	0.528871	2.94162	1.11542	0.636503	0.427952		0.0573494	0.198491	0.0899747	0.0387666	0.0460681
358	0.532286	3.00134	1.14028	0.644633	0.433547		0.0577197	0.20252	0.0919796	0.0392618	0.0466704
359	0.54507	2.93142	1.14228	0.64826	0.43347		0.059106	0.197802	0.0921408	0.0394827	0.0466622
360	0.550638	2.97757	1.15851	0.653649	0.438557		0.0597097	0.200916	0.0934506	0.0398109	0.0472097
361	0.553544	2.98958	1.17117	0.659117	0.441402		0.0600249	0.201727	0.0944712	0.040144	0.047516
362	0.558213	3.17766	1.20038	0.665775	0.445725		0.0605312	0.214418	0.0968274	0.0405495	0.0479814
363	0.57116	3.22088	1.22099	0.670444	0.449735		0.0619351	0.217334	0.0984905	0.0408339	0.0484131
364	0.581187	3.303	1.24105	0.674399	0.454313		0.0630224	0.222875	0.100108	0.0410747	0.0489058
365	0.575156	3.33461	1.2636	0.677164	0.457807		0.0623685	0.225008	0.101927	0.0412432	0.0492819
366	0.581623	3.38817	1.29737	0.680998	0.462991		0.0630697	0.228622	0.104652	0.0414767	0.04984
367	0.593382	3.39805	1.31026	0.685341	0.468483		0.0643448	0.229289	0.105691	0.0417412	0.0504312
368	0.613437	3.44199	1.30523	0.689215	0.471305		0.0665195	0.232254	0.105286	0.0419772	0.050735
369	0.613201	3.48178	1.14928	0.697972	0.471607		0.0664939	0.234939	0.0927056	0.0425105	0.0507675
370	0.620947	3.53391	0.922232	0.703403	0.468423		0.0673339	0.238456	0.0743911	0.0428413	0.0504247
371	0.61993	3.6043	0.712373	0.708314	0.476028		0.0672236	0.243206	0.057463	0.0431404	0.0512434
372	0.633862	3.62277	0.637269	0.709417	0.479044		0.0687344	0.244452	0.0514048	0.0432076	0.051568
373	0.643399	3.66499	0.647425	0.71524	0.485041		0.0697686	0.247301	0.052224	0.0435622	0.0522137
374	0.656224	3.41771	0.650387	0.724834	0.490033		0.0711593	0.230615	0.052463	0.0441465	0.052751
375	0.654589	3.19503	0.664259	0.736806	0.502216		0.070982	0.215589	0.0535819	0.0448757	0.0540625
376	0.656618	2.9785	0.669636	0.744802	0.512816		0.0712019	0.200979	0.0540157	0.0453627	0.0552035
377	0.662154	3.00555	0.683132	0.751331	0.522082		0.0718023	0.202804	0.0551043	0.0457603	0.056201
378	0.672686	3.04609	0.688557	0.754184	0.527847		0.0729443	0.20554	0.0555419	0.0459341	0.0568216
379	0.678509	3.09222	0.69764	0.759672	0.530941		0.0735758	0.208653	0.0562746	0.0462683	0.0571547
380	0.674072	3.15024	0.706759	0.763713	0.530799		0.0730946	0.212567	0.0570102	0.0465145	0.0571394
381	0.684787	3.21358	0.717702	0.771494	0.53146		0.0742565	0.216841	0.0578929	0.0469884	0.0572105
382	0.689528	3.24614	0.729122	0.778287	0.53798		0.0747706	0.219038	0.058814	0.0474021	0.0579124
383	0.698747	3.27388	0.73992	0.784451	0.546753		0.0757703	0.22091	0.0596851	0.0477775	0.0588567
384	0.692659	3.31923	0.74911	0.788489	0.555646		0.0751102	0.22397	0.0604264	0.0480235	0.0598142
385	0.696001	3.36559	0.76345	0.796387	0.565892		0.0754726	0.227098	0.0615831	0.0485045	0.060917
386	0.702418	3.42655	0.770727	0.803898	0.570422		0.0761684	0.231212	0.0621701	0.048962	0.0614047
387	0.711551	3.48135	0.777539	0.810628	0.575363		0.0771588	0.234909	0.0627196	0.0493719	0.0619366
388	0.70874	3.53153	0.787203	0.81664	0.578203		0.0768539	0.238295	0.0634991	0.0497381	0.0622423
389	0.707566	3.58408	0.798773	0.828151	0.582336		0.0767267	0.241842	0.0644324	0.0504391	0.0626872
390	0.69006	3.60887	0.811569	0.837293	0.586223		0.0748283	0.243514	0.0654646	0.0509959	0.0631057
391	0.682408	3.65664	0.817184	0.846285	0.590407		0.0739986	0.246738	0.0659175	0.0515436	0.063556
392	0.650038	3.69576	0.828367	0.849982	0.59504		0.0704885	0.249377	0.0668196	0.0517688	0.0640548
393	0.631421	3.75938	0.836098	0.859817	0.599691		0.0684696	0.25367	0.0674432	0.0523677	0.0645554
394	0.609767	3.81063	0.842298	0.863419	0.605286		0.0661216	0.257128	0.0679433	0.0525872	0.0651577
395	0.613341	3.86619	0.850043	0.874101	0.609972		0.0665091	0.260877	0.068568	0.0532377	0.0656622
396	0.615908	3.91127	0.863698	0.881305	0.615761		0.0667875	0.263919	0.0696695	0.0536765	0.0662854
397	0.617807	3.94764	0.879859	0.892834	0.621234		0.0669934	0.266373	0.0709731	0.0543787	0.0668745
398	0.623324	3.98072	0.899984	0.900686	0.626035		0.0675917	0.268605	0.0725965	0.054857	0.0673914
399	0.629742	4.02678	0.914158	0.911597	0.632834		0.0682877	0.271713	0.0737398	0.0555215	0.0681232
400	0.639687	4.07954	0.925391	0.917919	0.638497		0.0693661	0.275273	0.0746459	0.0559065	0.0687328
401	0.646026	4.12906	0.93373	0.925139	0.650008		0.0700534	0.278615	0.0753186	0.0563463	0.0699719
402	0.654014	4.1697	0.946014	0.930832	0.659655		0.0709196	0.281357	0.0763095	0.056693	0.0710104
403	0.662377	4.20549	0.965437	0.939143	0.665813		0.0718264	0.283772	0.0778762	0.0571992	0.0716734
404	0.671837	4.25403	0.97671	0.948485	0.671064		0.0728523	0.287047	0.0787855	0.0577682	0.0722387
405	0.677628	4.30295	0.988612	0.956831	0.675693		0.0734802	0.290348	0.0797456	0.0582765	0.0727369
406	0.682305	4.36493	1.00081	0.968413	0.683813		0.0739874	0.29453	0.0807295	0.0589819	0.0736111
407	0.686027	4.41302	1.02106	0.979231	0.690806		0.074391	0.297775	0.0823626	0.0596408	0.0743638
408	0.696708	4.44573	1.03991	0.989746	0.700037		0.0755492	0.299983	0.0838834	0.0602812	0.0753575
409	0.705198	4.47742	1.05772	0.997493	0.705767		0.0764699	0.30212	0.0853202	0.060753	0.0759744
410	0.716157	4.52567	1.06981	1.00434	0.712438		0.0776582	0.305376	0.0862955	0.0611701	0.0766924
411	0.72319	4.57783	1.08652	1.01046	0.720703		0.0784208	0.308896	0.0876434	0.0615428	0.0775822
412	0.730969	4.62309	1.10387	1.02194	0.732806		0.0792644	0.31195	0.0890424	0.0622418	0.078885
413	0.73909	4.65953	1.12694	1.03472	0.745282		0.080145	0.314409	0.0909039	0.0630202	0.080228
414	0.745456	4.71606	1.14495	1.04954	0.752869		0.0808354	0.318224	0.0923568	0.0639227	0.0810448
415	0.755721	4.77622	1.1577	1.05919	0.75999		0.0819485	0.322283	0.0933849	0.0645105	0.0818113
416	0.760081	4.82504	1.17106	1.0644	0.765582		0.0824213	0.325577	0.0944624	0.0648283	0.0824133
417	0.770666	4.86962	1.18798	1.07455	0.77587		0.083569	0.328585	0.0958272	0.0654461	0.0835208
418	0.77958	4.92042	1.2032	1.0882	0.782448		0.0845356	0.332013	0.0970549	0.0662774	0.0842289
419	0.793872	4.96745	1.22159	1.10718	0.791447		0.0860855	0.335186	0.0985388	0.0674334	0.0851976
420	0.800171	5.00847	1.23997	1.11693	0.800566		0.0867685	0.337955	0.100021	0.0680274	0.0861793
421	0.808349	5.04312	1.2665	1.12745	0.810995		0.0876553	0.340292	0.102161	0.0686678	0.0873018
422	0.815491	5.10208	1.29282	1.13831	0.818345		0.0884298	0.344271	0.104284	0.0693295	0.0880931
423	0.828045	5.16472	1.31971	1.15326	0.825302		0.0897911	0.348497	0.106454	0.0702402	0.0888421
424	0.839118	5.21896	1.34002	1.16646	0.836644		0.0909918	0.352157	0.108092	0.0710442	0.0900629
425	0.851295	5.27195	1.35521	1.17645	0.85214		0.0923122	0.355733	0.109317	0.0716523	0.0917311
426	0.858969	5.31073	1.3673	1.18746	0.861558		0.0931444	0.35835	0.110292	0.0723234	0.0927449
427	0.867762	5.36529	1.38594	1.20128	0.872613		0.0940979	0.362031	0.111796	0.0731646	0.0939349
428	0.875858	5.41999	1.4075	1.21662	0.880225		0.0949758	0.365722	0.113535	0.0740991	0.0947544
429	0.884169	5.4781	1.429	1.23195	0.891319		0.0958771	0.369643	0.115269	0.075033	0.0959486
430	0.894469	5.54034	1.4478	1.24573	0.90128		0.096994	0.373843	0.116786	0.0758718	0.0970209
431	0.905777	5.58878	1.4619	1.25209	0.915122		0.0982201	0.377112	0.117923	0.0762596	0.0985109
432	0.922207	5.62962	1.48458	1.26643	0.928162		0.100002	0.379867	0.119752	0.0771331	0.0999147
433	0.933615	5.66764	1.50672	1.27951	0.938953		0.101239	0.382432	0.121538	0.0779297	0.101076
434	0.943162	5.72212	1.53241	1.30182	0.947287		0.102274	0.386109	0.12361	0.0792882	0.101973
435	0.949642	5.78189	1.5542	1.31592	0.957801		0.102977	0.390142	0.125369	0.0801472	0.103105
436	0.96124	5.85434	1.57729	1.33162	0.972585		0.104234	0.39503	0.127231	0.0811035	0.104697
437	0.972176	5.90135	1.60094	1.34802	0.985211		0.10542	0.398203	0.129139	0.0821021	0.106056
438	0.98694	5.95101	1.62666	1.36492	0.998894		0.107021	0.401554	0.131214	0.0831316	0.107529
439	0.998443	5.97178	1.65396	1.37963	1.01004		0.108269	0.402955	0.133416	0.0840274	0.108728
440	1.01557	6.02326	1.6764	1.39273	1.02487		0.110125	0.406428	0.135226	0.0848249	0.110325
441	1.02779	6.08851	1.69395	1.40587	1.03679		0.111451	0.410831	0.136641	0.0856253	0.111608
442	1.04258	6.14243	1.71936	1.42507	1.05231		0.113055	0.41447	0.13869	0.0867948	0.113279
443	1.05394	6.17668	1.75588	1.44349	1.06571		0.114287	0.416781	0.141636	0.0879171	0.114721
444	1.07	6.20144	1.79039	1.46435	1.08249		0.116028	0.418452	0.14442	0.0891872	0.116528
445	1.08729	6.24413	1.82447	1.47956	1.09607		0.117903	0.421332	0.14717	0.0901136	0.11799
446	1.09972	6.31004	1.84689	1.49814	1.11072		0.119251	0.425779	0.148978	0.0912454	0.119567
447	1.11091	6.39426	1.87367	1.51324	1.12584		0.120464	0.431462	0.151138	0.0921649	0.121195
448	1.11992	6.47063	1.89431	1.5302	1.13997		0.121441	0.436616	0.152803	0.0931979	0.122715
449	1.13521	6.52861	1.91756	1.54907	1.15405		0.123099	0.440528	0.154678	0.0943471	0.124231
450	1.15211	6.56624	1.94847	1.57132	1.16792		0.124932	0.443067	0.157171	0.0957024	0.125724
451	1.17275	6.60657	1.97886	1.59548	1.18779		0.127169	0.445788	0.159623	0.0971739	0.127863
452	1.18983	6.67407	2.01065	1.6134	1.20427		0.129022	0.450343	0.162188	0.0982655	0.129637
453	1.20638	6.73733	2.04036	1.63597	1.22138		0.130816	0.454612	0.164584	0.0996397	0.131479
454	1.21871	6.79927	2.07138	1.65827	1.23611		0.132154	0.458791	0.167086	0.100998	0.133065
455	1.23911	6.82411	2.11428	1.68312	1.25661		0.134366	0.460468	0.170547	0.102512	0.135272
456	1.25764	6.84077	2.14805	1.70677	1.27447		0.136375	0.461592	0.17327	0.103952	0.137194
457	1.27329	6.88175	2.18148	1.72596	1.29092		0.138073	0.464356	0.175967	0.105121	0.138965
458	1.28226	6.93806	2.20202	1.74726	1.30675		0.139045	0.468156	0.177624	0.106418	0.140669
459	1.29772	6.99901	2.23735	1.76915	1.32737		0.140721	0.472269	0.180474	0.107751	0.142888
460	1.31727	7.06313	2.27155	1.79556	1.34709		0.142841	0.476595	0.183233	0.10936	0.145011
461	1.33785	7.10433	2.30925	1.82371	1.36785		0.145073	0.479376	0.186274	0.111074	0.147246
462	1.35923	7.17128	2.33901	1.84533	1.38381		0.147391	0.483893	0.188675	0.112391	0.148965
463	1.37859	7.19917	2.37042	1.87007	1.40076		0.149491	0.485775	0.191208	0.113898	0.150788
464	1.39557	7.24141	2.40366	1.89465	1.42141		0.151332	0.488625	0.19389	0.115395	0.153012
465	1.41303	7.26583	2.44393	1.92033	1.44475		0.153225	0.490273	0.197138	0.116959	0.155525
466	1.42718	7.31913	2.48547	1.94242	1.46493		0.15476	0.49387	0.200488	0.118305	0.157697
467	1.44961	7.37873	2.52676	1.97059	1.48205		0.157192	0.497891	0.203819	0.12002	0.15954
468	1.46217	7.44663	2.56714	1.99527	1.50046		0.158554	0.502473	0.207077	0.121523	0.161521
469	1.488	7.51856	2.59816	2.02679	1.5204		0.161355	0.507326	0.209579	0.123443	0.163668
470	1.50616	7.58081	2.63106	2.0541	1.54706		0.163324	0.511527	0.212232	0.125107	0.166538
471	1.53278	7.61088	2.67152	2.08564	1.57158		0.166211	0.513556	0.215496	0.127027	0.169177
472	1.551	7.67995	2.70188	2.1129	1.60021		0.168186	0.518217	0.217945	0.128688	0.172259
473	1.57216	7.71732	2.75147	2.14211	1.62089		0.170481	0.520738	0.221945	0.130467	0.174486
474	1.59095	7.78073	2.78214	2.17855	1.64461		0.172518	0.525017	0.224419	0.132686	0.177039
475	1.6076	7.8109	2.83785	2.20918	1.66156		0.174324	0.527052	0.228913	0.134552	0.178863
476	1.62568	7.89976	2.87807	2.23352	1.68285		0.176284	0.533048	0.232157	0.136034	0.181156
477	1.6373	7.9659	2.91253	2.25912	1.70648		0.177544	0.537512	0.234937	0.137593	0.183698
478	1.66264	8.00877	2.95784	2.29649	1.73621		0.180293	0.540404	0.238592	0.13987	0.186899
479	1.68737	8.01783	2.99731	2.332	1.75696		0.182975	0.541016	0.241775	0.142032	0.189132
480	1.71926	8.04302	3.05586	2.36453	1.78222		0.186432	0.542715	0.246498	0.144013	0.191852
481	1.73566	8.07187	3.08928	2.39102	1.80748		0.18821	0.544662	0.249195	0.145627	0.194572
482	1.75477	8.11514	3.13095	2.42324	1.83914		0.190282	0.547582	0.252555	0.147589	0.197979
483	1.77649	8.18748	3.16611	2.45795	1.85966		0.192638	0.552463	0.255392	0.149703	0.200189
484	1.80615	8.24366	3.21243	2.49867	1.88929		0.195854	0.556254	0.259128	0.152184	0.203378
485	1.83036	8.31547	3.24705	2.53379	1.91716		0.19848	0.561099	0.261921	0.154322	0.206379
486	1.85321	8.34693	3.29192	2.57345	1.94694		0.200958	0.563222	0.26554	0.156738	0.209584
487	1.87293	8.41807	3.33904	2.60579	1.96867		0.203095	0.568022	0.269341	0.158707	0.211923
488	1.90097	8.45029	3.39295	2.64859	1.99464		0.206136	0.570196	0.27369	0.161314	0.214719
489	1.92603	8.50822	3.44052	2.6851	2.02264		0.208854	0.574105	0.277527	0.163538	0.217733
490	1.94915	8.55247	3.4795	2.72445	2.04806		0.211361	0.577091	0.280671	0.165935	0.220469
491	1.97173	8.59976	3.52356	2.76354	2.07866		0.213809	0.580282	0.284225	0.168315	0.223764
492	1.99431	8.61925	3.57556	2.80082	2.10588		0.216258	0.581597	0.28842	0.170586	0.226693
493	2.02572	8.65477	3.62996	2.84278	2.13941		0.219664	0.583994	0.292807	0.173141	0.230302
494	2.05089	8.71567	3.67418	2.88001	2.16495		0.222393	0.588103	0.296375	0.175409	0.233052
495	2.07992	8.76832	3.72244	2.92126	2.19986		0.225542	0.591656	0.300268	0.177921	0.23681
496	2.10434	8.83943	3.76691	2.96246	2.22993		0.228189	0.596454	0.303855	0.180431	0.240047
497	2.13238	8.89401	3.81224	3.00583	2.26265		0.23123	0.600137	0.307511	0.183072	0.24357
498	2.15665	8.96207	3.85871	3.05049	2.29241		0.233862	0.604729	0.311259	0.185793	0.246773
499	2.18621	9.00986	3.90801	3.09128	2.31691		0.237067	0.607954	0.315236	0.188276	0.249411
500	2.21538	9.05535	3.9599	3.13671	2.34581		0.240231	0.611024	0.319422	0.191044	0.252522
501	2.24777	9.08645	4.00637	3.17863	2.37641		0.243742	0.613122	0.32317	0.193596	0.255816
502	2.28129	9.10136	4.05574	3.22717	2.41021		0.247378	0.614128	0.327153	0.196553	0.259454
503	2.30932	9.10564	4.11173	3.2697	2.44167		0.250417	0.614417	0.331669	0.199143	0.262841
504	2.33248	9.17054	4.15083	3.31425	2.47367		0.252929	0.618796	0.334823	0.201857	0.266285
505	2.35245	9.24676	4.19574	3.34983	2.51091		0.255093	0.62394	0.338446	0.204023	0.270295
506	2.37692	9.35105	4.23592	3.39736	2.54057		0.257747	0.630977	0.341687	0.206918	0.273487
507	2.41423	9.35781	4.29125	3.44752	2.57058		0.261793	0.631433	0.34615	0.209974	0.276718
508	2.45147	9.36844	4.3554	3.505	2.60538		0.265831	0.63215	0.351325	0.213474	0.280464
509	2.49227	9.38499	4.40656	3.55441	2.64693		0.270255	0.633267	0.355451	0.216484	0.284937
510	2.51272	9.47499	4.45053	3.59886	2.6811		0.272473	0.639339	0.358998	0.219191	0.288615
511	2.53924	9.52939	4.48268	3.64689	2.71344		0.275349	0.64301	0.361592	0.222116	0.292096
512	2.56243	9.56239	4.53422	3.69932	2.73853		0.277863	0.645237	0.365749	0.22531	0.294797
513	2.59266	9.59741	4.57282	3.74601	2.76902		0.281142	0.6476	0.368863	0.228153	0.298079
514	2.62518	9.62982	4.62256	3.79755	2.79681		0.284668	0.649787	0.372875	0.231293	0.30107
515	2.65062	9.70106	4.66508	3.8411	2.83365		0.287426	0.654594	0.376305	0.233945	0.305036
516	2.68953	9.72818	4.72391	3.89722	2.87511		0.291646	0.656424	0.381051	0.237363	0.309499
517	2.71874	9.77383	4.78009	3.94532	2.9121		0.294813	0.659504	0.385582	0.240293	0.313482
518	2.75684	9.7864	4.83996	4.00187	2.95007		0.298945	0.660352	0.390412	0.243737	0.317569
519	2.78694	9.83176	4.88852	4.05591	2.98932		0.302208	0.663413	0.394328	0.247028	0.321794
520	2.81846	9.85211	4.93372	4.11414	3.02255		0.305627	0.664786	0.397975	0.250575	0.325371
521	2.84974	9.92021	4.97216	4.16217	3.05303		0.309019	0.669382	0.401075	0.2535	0.328652
522	2.88186	9.94262	5.01865	4.22003	3.07708		0.312502	0.670894	0.404825	0.257024	0.331241
523	2.91303	9.99039	5.06844	4.27357	3.11087		0.315881	0.674117	0.408842	0.260285	0.334879
524	2.94093	9.98264	5.12211	4.33586	3.14872		0.318907	0.673594	0.413171	0.264079	0.338953
525	2.96888	10.0193	5.18039	4.38648	3.18538		0.321938	0.676065	0.417872	0.267162	0.342899
526	2.9996	10.0745	5.22095	4.43905	3.21793		0.325269	0.67979	0.421144	0.270363	0.346404
527	3.03113	10.1315	5.26654	4.49009	3.24799		0.328688	0.683639	0.424821	0.273472	0.34964
528	3.05716	10.1961	5.30476	4.54275	3.28032		0.33151	0.687994	0.427904	0.27668	0.35312
529	3.08016	10.2388	5.34928	4.59692	3.31913		0.334004	0.690876	0.431496	0.279979	0.357297
530	3.11546	10.2707	5.40008	4.66001	3.36172		0.337832	0.693033	0.435593	0.283821	0.361882
531	3.14781	10.2822	5.45705	4.7192	3.40103		0.34134	0.693804	0.440189	0.287426	0.366114
532	3.18984	10.3173	5.51317	4.77726	3.43495		0.345898	0.696173	0.444715	0.290962	0.369765
533	3.2228	10.3714	5.56113	4.83039	3.46291		0.349472	0.699826	0.448584	0.294198	0.372775
534	3.26118	10.4078	5.60315	4.88649	3.49385		0.353635	0.702285	0.451974	0.297615	0.376106
535	3.29639	10.4419	5.6467	4.94189	3.52929		0.357452	0.704583	0.455486	0.30099	0.37992
536	3.33179	10.4561	5.70036	5.00292	3.56958		0.361291	0.705544	0.459815	0.304706	0.384258
537	3.36391	10.465	5.74196	5.06425	3.61055		0.364774	0.706141	0.46317	0.308442	0.388668
538	3.39297	10.4609	5.79613	5.13174	3.64881		0.367925	0.705862	0.46754	0.312552	0.392786
539	3.43053	10.4793	5.83657	5.18345	3.68745		0.371998	0.707106	0.470802	0.315701	0.396946
540	3.46083	10.5626	5.89307	5.2399	3.72197		0.375284	0.712726	0.47536	0.31914	0.400662
541	3.49705	10.6235	5.94784	5.29607	3.75928		0.379211	0.716834	0.479778	0.322561	0.404679
542	3.52585	10.6659	6.00023	5.36958	3.78367		0.382334	0.719701	0.484004	0.327038	0.407304
543	3.55654	10.6973	6.04041	5.42982	3.81029		0.385662	0.721819	0.487245	0.330707	0.41017
544	3.58936	10.7376	6.08147	5.48783	3.84343		0.389221	0.724538	0.490557	0.33424	0.413737
545	3.62147	10.767	6.12372	5.54166	3.89008		0.392703	0.72652	0.493965	0.337519	0.418759
546	3.66049	10.8152	6.16371	5.59819	3.92869		0.396935	0.729772	0.49719	0.340962	0.422915
547	3.69793	10.8533	6.19897	5.65797	3.96223		0.400994	0.732344	0.500035	0.344603	0.426526
548	3.72951	10.8739	6.24014	5.72073	3.99481		0.404418	0.733736	0.503356	0.348425	0.430032
549	3.76338	10.8469	6.29609	5.79285	4.02871		0.408091	0.731909	0.507869	0.352818	0.433682
550	3.7976	10.8517	6.35084	5.85611	4.06241		0.411802	0.732232	0.512286	0.35667	0.43731
551	3.82618	10.9248	6.39378	5.91847	4.09513		0.414902	0.737166	0.515749	0.360469	0.440833
552	3.85552	10.9763	6.44081	5.97764	4.12761		0.418083	0.74064	0.519543	0.364073	0.444328
553	3.8813	11.0181	6.47609	6.04377	4.16954		0.420878	0.743466	0.522388	0.3681	0.448842
554	3.9104	11.033	6.51382	6.09521	4.20101		0.424033	0.74447	0.525432	0.371233	0.45223
555	3.94091	11.0843	6.55192	6.15702	4.24108		0.427342	0.747927	0.528505	0.374998	0.456543
556	3.97975	11.0813	6.59606	6.21539	4.27364		0.431554	0.74773	0.532066	0.378553	0.460049
557	4.0123	11.1105	6.64448	6.28236	4.30677		0.435083	0.749696	0.535972	0.382631	0.463614
558	4.05419	11.1025	6.69641	6.34092	4.33689		0.439626	0.749158	0.54016	0.386198	0.466857
559	4.08763	11.1564	6.73502	6.40603	4.36351		0.443252	0.752796	0.543275	0.390164	0.469722
560	4.1206	11.1805	6.78036	6.47215	4.39316		0.446828	0.754424	0.546932	0.394191	0.472915
561	4.14826	11.2117	6.81317	6.53069	4.43374		0.449826	0.756529	0.549579	0.397756	0.477282
562	4.17138	11.222	6.85959	6.58576	4.47048		0.452334	0.757225	0.553323	0.40111	0.481238
563	4.19941	11.2358	6.90674	6.64582	4.52078		0.455374	0.758155	0.557126	0.404768	0.486653
564	4.23031	11.2698	6.95142	6.71245	4.55077		0.458724	0.760447	0.560731	0.408826	0.489881
565	4.26537	11.3173	6.99175	6.77253	4.58871		0.462526	0.763655	0.563984	0.412486	0.493965
566	4.29738	11.352	7.0249	6.83262	4.6161		0.465997	0.765991	0.566658	0.416146	0.496914
567	4.32134	11.4001	7.06363	6.88711	4.64876		0.468595	0.769243	0.569782	0.419465	0.500429
568	4.34372	11.4248	7.09287	6.94967	4.66916		0.471022	0.770904	0.572141	0.423274	0.502625
569	4.38022	11.448	7.12917	7.0151	4.69865		0.47498	0.772468	0.575069	0.427259	0.5058
570	4.41613	11.4731	7.16087	7.07742	4.72978		0.478874	0.774164	0.577626	0.431055	0.509151
571	4.45172	11.5236	7.19803	7.13658	4.77308		0.482734	0.777572	0.580623	0.434659	0.513812
572	4.47966	11.5547	7.23396	7.19542	4.80432		0.485763	0.779669	0.583522	0.438242	0.517175
573	4.515	11.5388	7.28393	7.26801	4.83706		0.489595	0.778598	0.587553	0.442663	0.520699
574	4.54533	11.523	7.3409	7.34097	4.86395		0.492884	0.77753	0.592147	0.447107	0.523593
575	4.5812	11.522	7.3839	7.39744	4.89094		0.496774	0.777463	0.595617	0.450546	0.526499
576	4.6007	11.5773	7.40783	7.43848	4.923		0.498889	0.781196	0.597547	0.453046	0.529951
577	4.63055	11.6128	7.43952	7.49036	4.95171		0.502125	0.783591	0.600103	0.456206	0.533041
578	4.66054	11.649	7.47501	7.54542	4.987		0.505377	0.786032	0.602966	0.459559	0.53684
579	4.69388	11.6726	7.51239	7.61989	5.01553		0.508992	0.787629	0.605981	0.464095	0.539911
580	4.7163	11.7021	7.54437	7.67581	5.04919		0.511423	0.78962	0.608561	0.4675	0.543535
581	4.74629	11.7458	7.58038	7.74299	5.07771		0.514675	0.792564	0.611465	0.471592	0.546605
582	4.77927	11.7757	7.61466	7.79574	5.10612		0.518252	0.79458	0.61423	0.474805	0.549663
583	4.81453	11.7906	7.64044	7.8488	5.13971		0.522076	0.79559	0.61631	0.478036	0.553278
584	4.84162	11.7967	7.67437	7.90767	5.17475		0.525013	0.796001	0.619047	0.481622	0.557051
585	4.87076	11.8026	7.71609	7.97169	5.21177		0.528172	0.796402	0.622412	0.485522	0.561036
586	4.90018	11.8367	7.76843	8.03432	5.23637		0.531363	0.798703	0.626634	0.489336	0.563684
587	4.93264	11.8516	7.80667	8.09431	5.25661		0.534883	0.799704	0.629719	0.49299	0.565863
588	4.95791	11.8812	7.84081	8.15206	5.28368		0.537623	0.801701	0.632472	0.496507	0.568777
589	4.98934	11.9124	7.8658	8.20723	5.3122		0.541031	0.803811	0.634489	0.499867	0.571847
590	5.01858	11.9415	7.89645	8.26518	5.35051		0.544202	0.805769	0.636961	0.503397	0.575971
591	5.05091	11.9685	7.92784	8.31254	5.37914		0.547708	0.807592	0.639493	0.506281	0.579053
592	5.07921	11.9379	7.9678	8.36767	5.40619		0.550777	0.805527	0.642716	0.509639	0.581965
593	5.10826	11.9589	8.00652	8.42567	5.43342		0.553927	0.806946	0.64584	0.513171	0.584896
594	5.14238	11.9416	8.04004	8.4913	5.47239		0.557627	0.805775	0.648543	0.517169	0.589091
595	5.16596	12.0094	8.07271	8.56496	5.50576		0.560183	0.810352	0.651179	0.521655	0.592683
596	5.19343	12.0367	8.11296	8.61167	5.53618		0.563162	0.812198	0.654426	0.5245	0.595958
597	5.22629	12.073	8.15307	8.68097	5.55481		0.566726	0.814646	0.657661	0.52872	0.597963
598	5.26092	12.0771	8.1859	8.73637	5.58047		0.570481	0.814923	0.660309	0.532095	0.600725
599	5.29059	12.0782	8.21192	8.79604	5.60559		0.573698	0.814994	0.662408	0.535729	0.60343
600	5.30937	12.1031	8.2412	8.85489	5.62632		0.575734	0.816678	0.66477	0.539313	0.605661
601	5.33989	12.1086	8.28079	8.90911	5.66205		0.579044	0.817045	0.667964	0.542615	0.609507
602	5.36435	12.1622	8.31611	8.97031	5.68655		0.581696	0.820666	0.670812	0.546343	0.612145
603	5.40472	12.1778	8.34419	9.01933	5.71911		0.586074	0.821718	0.673077	0.549329	0.61565
604	5.42817	12.1874	8.37283	9.08533	5.7444		0.588617	0.822361	0.675388	0.553349	0.618373
605	5.45478	12.2054	8.39001	9.13107	5.76712		0.591502	0.823576	0.676774	0.556134	0.620818
606	5.46519	12.2459	8.41917	9.18502	5.79115		0.592631	0.826314	0.679125	0.55942	0.623405
607	5.4963	12.2516	8.45058	9.25249	5.8079		0.596005	0.826692	0.681659	0.563529	0.625208
608	5.52591	12.2515	8.48724	9.32788	5.83228		0.599215	0.826688	0.684617	0.568121	0.627832
609	5.56099	12.2714	8.52156	9.3662	5.8646		0.603019	0.828031	0.687385	0.570455	0.631312
610	5.58249	12.3199	8.53938	9.40074	5.89139		0.605351	0.831304	0.688822	0.572559	0.634195
611	5.61268	12.3457	8.57129	9.45435	5.9204		0.608625	0.833047	0.691396	0.575824	0.637319
612	5.63362	12.3563	8.6056	9.51721	5.94522		0.610895	0.833761	0.694164	0.579653	0.63999
613	5.66596	12.3649	8.64405	9.56093	5.98367		0.614402	0.834343	0.697265	0.582315	0.644129
614	5.68046	12.393	8.67667	9.61496	6.00129		0.615974	0.836234	0.699897	0.585606	0.646026
615	5.71016	12.4305	8.70772	9.67702	6.02976		0.619195	0.83877	0.702402	0.589386	0.649091
616	5.7256	12.4657	8.73445	9.74353	6.04365		0.62087	0.841139	0.704557	0.593437	0.650586
617	5.7559	12.4957	8.76161	9.7804	6.08261		0.624155	0.843164	0.706748	0.595682	0.65478
618	5.78181	12.4798	8.78755	9.83091	6.10639		0.626964	0.842095	0.70884	0.598758	0.65734
619	5.81205	12.4924	8.81745	9.87898	6.1394		0.630243	0.842941	0.711253	0.601687	0.660893
620	5.8384	12.4934	8.84851	9.92205	6.16565		0.633101	0.843011	0.713758	0.60431	0.663719
621	5.85862	12.5539	8.87394	9.97896	6.18273		0.635294	0.847092	0.71581	0.607776	0.665558
622	5.88945	12.5956	8.89026	10.0351	6.20411		0.638636	0.849909	0.717126	0.611197	0.667859
623	5.91516	12.5921	8.90524	10.1078	6.22251		0.641424	0.849669	0.718334	0.615621	0.66984
624	5.94488	12.5727	8.93058	10.1488	6.25394		0.644648	0.848365	0.720378	0.618122	0.673224
625	5.96031	12.5591	8.96517	10.1967	6.27067		0.646321	0.847447	0.723168	0.621035	0.675024
626	5.98032	12.6033	8.99651	10.238	6.29584		0.64849	0.850427	0.725696	0.623554	0.677734
627	6.00067	12.641	9.02872	10.291	6.31578		0.650697	0.852972	0.728295	0.626782	0.679881
628	6.02005	12.6605	9.05244	10.3414	6.34871		0.652799	0.854289	0.730208	0.629851	0.683425
629	6.04711	12.677	9.07284	10.3853	6.37357		0.655733	0.855401	0.731853	0.632524	0.686101
630	6.07169	12.6463	9.09525	10.4425	6.39922		0.658398	0.853329	0.733661	0.636009	0.688862
631	6.10442	12.6767	9.12657	10.4971	6.40886		0.661948	0.855382	0.736187	0.639331	0.6899
632	6.13165	12.6655	9.16561	10.5649	6.44006		0.664901	0.854624	0.739337	0.643461	0.693259
633	6.1601	12.7248	9.18891	10.6166	6.45766		0.667986	0.858623	0.741216	0.646613	0.695153
634	6.18206	12.7465	9.21356	10.6433	6.49179		0.670367	0.86009	0.743204	0.648237	0.698827
635	6.19847	12.7548	9.22683	10.6719	6.50912		0.672146	0.860649	0.744275	0.649977	0.700693
636	6.21903	12.7704	9.25713	10.7182	6.53993		0.674376	0.861703	0.746719	0.6528	0.704009
637	6.25417	12.7621	9.2743	10.7768	6.56788		0.678186	0.861144	0.748104	0.656366	0.707018
638	6.28053	12.8115	9.30653	10.8185	6.59286		0.681044	0.864476	0.750704	0.658905	0.709707
639	6.29673	12.8284	9.32204	10.8584	6.60296		0.682802	0.865619	0.751955	0.661341	0.710794
640	6.3161	12.858	9.3475	10.8994	6.62309		0.684901	0.867615	0.754009	0.663838	0.712961
641	6.33953	12.8556	9.36818	10.9777	6.63172		0.687443	0.867454	0.755677	0.668602	0.71389
642	6.37351	12.8582	9.38958	11.0389	6.64952		0.691127	0.86763	0.757403	0.672331	0.715807
643	6.38877	12.8466	9.41898	11.0815	6.67041		0.692782	0.866843	0.759775	0.674929	0.718056
644	6.40447	12.8918	9.44035	11.1058	6.7004		0.694484	0.869894	0.761498	0.676406	0.721284
645	6.42412	12.8908	9.46775	11.1296	6.7375		0.696615	0.869827	0.763708	0.677856	0.725278
646	6.43981	12.9646	9.48871	11.1951	6.75725		0.698317	0.874804	0.765399	0.681845	0.727403
647	6.46955	12.9407	9.5139	11.2553	6.77844		0.701541	0.873193	0.767431	0.68551	0.729684
648	6.49219	12.9852	9.54293	11.3016	6.79855		0.703996	0.876194	0.769773	0.688335	0.731849
649	6.5154	12.9647	9.5643	11.3322	6.82045		0.706513	0.87481	0.771496	0.690194	0.734207
650	6.53727	12.9728	9.5822	11.3489	6.84887		0.708885	0.875356	0.77294	0.691214	0.737267
651	6.55417	12.9624	9.58955	11.3898	6.87527		0.710718	0.874659	0.773534	0.693702	0.740108
652	6.57796	12.9826	9.60761	11.445	6.88867		0.713297	0.876018	0.774991	0.697067	0.74155
653	6.59108	13.0287	9.63548	11.4892	6.88328		0.71472	0.879134	0.777239	0.699757	0.740971
654	6.61164	13.035	9.66282	11.5361	6.8858		0.71695	0.879556	0.779443	0.702616	0.741242
655	6.64423	13.0845	9.68341	11.5695	6.90031		0.720483	0.882896	0.781104	0.704646	0.742804
656	6.66571	13.056	9.70296	11.6326	6.93886		0.722813	0.880977	0.782681	0.708491	0.746954
657	6.67852	13.075	9.72937	11.6787	6.97348		0.724201	0.882255	0.784812	0.711299	0.750681
658	6.68903	13.0383	9.75686	11.7092	7.00122		0.725341	0.879777	0.787029	0.713157	0.753666
659	6.71588	13.1062	9.772	11.7161	7.02739		0.728252	0.884362	0.788251	0.713575	0.756484
660	6.73777	13.1277	9.78615	11.7445	7.03638		0.730626	0.885814	0.789392	0.715305	0.757451
661	6.75852	13.1374	9.80262	11.795	7.05517		0.732876	0.886467	0.79072	0.718381	0.759474
662	6.77888	13.1362	9.82703	11.8408	7.07259		0.735084	0.886388	0.79269	0.721172	0.761349
663	6.8046	13.1727	9.85867	11.885	7.08775		0.737874	0.888851	0.795242	0.723866	0.762981
664	6.81569	13.2067	9.87019	11.9054	7.09734		0.739076	0.89114	0.796171	0.725109	0.764013
665	6.8448	13.2109	9.88578	11.9494	7.10572		0.742232	0.891428	0.797429	0.727785	0.764915
666	6.86317	13.2229	9.90026	11.9896	7.13227		0.744225	0.892233	0.798596	0.730232	0.767774
667	6.8835	13.2295	9.92439	12.02	7.1638		0.746429	0.892678	0.800543	0.732085	0.771168
668	6.89015	13.2226	9.94632	12.0754	7.18167		0.74715	0.892212	0.802312	0.735459	0.773091
669	6.91588	13.187	9.96643	12.1051	7.21239		0.74994	0.889816	0.803934	0.737271	0.776399
670	6.94132	13.1781	9.98789	12.1519	7.22388		0.752699	0.88921	0.805665	0.740121	0.777635
671	6.96103	13.2129	10.0134	12.1748	7.23389		0.754836	0.891561	0.807726	0.741517	0.778713
672	6.98023	13.2295	10.0239	12.1992	7.24931		0.756918	0.892678	0.80857	0.743	0.780372
673	7.00117	13.2232	10.0386	12.2333	7.27385		0.759189	0.892254	0.809752	0.745081	0.783014
674	7.01897	13.2062	10.0589	12.273	7.30386		0.761119	0.891106	0.811396	0.747493	0.786245
675	7.02911	13.2352	10.074	12.3351	7.31483		0.762218	0.893067	0.81261	0.75128	0.787426
676	7.03618	13.2556	10.1036	12.4001	7.33344		0.762986	0.894444	0.814998	0.755238	0.789429
677	7.05104	13.2727	10.1225	12.4656	7.35062		0.764597	0.895595	0.816522	0.759224	0.791279
678	7.07627	13.2793	10.1437	12.4942	7.36443		0.767333	0.896042	0.818235	0.76097	0.792765
679	7.10474	13.326	10.1599	12.5166	7.39457		0.770419	0.899194	0.819543	0.76233	0.79601
680	7.12537	13.3771	10.1716	12.5196	7.41012		0.772657	0.90264	0.820487	0.762516	0.797684
681	7.14198	13.3884	10.1945	12.5432	7.41921		0.774458	0.903401	0.822327	0.763952	0.798662
682	7.15956	13.4144	10.2156	12.585	7.4141		0.776364	0.90516	0.82403	0.766497	0.798112
683	7.18078	13.3764	10.2357	12.6319	7.42816		0.778665	0.902593	0.825657	0.769354	0.799626
684	7.18933	13.4096	10.2452	12.639	7.45956		0.779593	0.904833	0.826419	0.769788	0.803006
685	7.19243	13.3759	10.2524	12.6534	7.48018		0.779929	0.902559	0.827	0.770667	0.805225
686	7.19644	13.4039	10.2642	12.689	7.48813		0.780363	0.90445	0.827952	0.772832	0.806082
687	7.21712	13.3884	10.288	12.747	7.49787		0.782606	0.903404	0.829874	0.776363	0.80713
688	7.24143	13.4065	10.3049	12.7995	7.50729		0.785242	0.904626	0.831238	0.779563	0.808144
689	7.26727	13.4317	10.3153	12.8367	7.52371		0.788044	0.906327	0.832078	0.781829	0.809911
690	7.27512	13.4454	10.3291	12.8875	7.5396		0.788895	0.90725	0.833192	0.784923	0.811621
691	7.29347	13.4632	10.3425	12.9057	7.56425		0.790885	0.908451	0.834273	0.786029	0.814275
692	7.30176	13.4535	10.365	12.9331	7.58263		0.791784	0.907792	0.836082	0.787697	0.816254
693	7.33115	13.4811	10.3776	12.9195	7.59954		0.794972	0.909657	0.837098	0.786873	0.818075
694	7.34205	13.5137	10.3899	12.9426	7.59675		0.796153	0.91186	0.838091	0.788281	0.817774
695	7.37153	13.5131	10.4033	12.9538	7.61944		0.79935	0.911816	0.839174	0.78896	0.820217
696	7.3821	13.5331	10.4195	13.0066	7.62369		0.800496	0.913165	0.840484	0.792176	0.820674
697	7.40134	13.5541	10.442	13.0309	7.65196		0.802582	0.914584	0.842294	0.793657	0.823717
698	7.4062	13.593	10.4584	13.0686	7.66846		0.80311	0.917208	0.843621	0.795952	0.825493
699	7.42278	13.6015	10.4709	13.117	7.69225		0.804907	0.917784	0.844629	0.7989	0.828054
700	7.44457	13.5707	10.4859	13.1818	7.71634		0.80727	0.915704	0.845835	0.802845	0.830647
701	7.46472	13.5796	10.5087	13.1971	7.73396		0.809455	0.916307	0.847679	0.803777	0.832545
702	7.47288	13.5693	10.5323	13.2535	7.74108		0.81034	0.915611	0.849579	0.807213	0.833311
703	7.48887	13.5688	10.5552	13.2749	7.73552		0.812073	0.915575	0.851426	0.80852	0.832713
704	7.49951	13.558	10.5501	13.2944	7.73907		0.813228	0.914844	0.851018	0.809707	0.833095
705	7.51802	13.5394	10.5668	13.2878	7.76125		0.815235	0.913593	0.852366	0.809305	0.835482
706	7.52553	13.556	10.5751	13.3049	7.78711		0.816049	0.914715	0.853031	0.810345	0.838266
707	7.54631	13.5734	10.6029	13.379	7.79329		0.818302	0.915886	0.855273	0.814857	0.838931
708	7.56633	13.6312	10.6143	13.3906	7.81047		0.820474	0.919783	0.856193	0.815564	0.84078
709	7.58337	13.6414	10.6156	13.4068	7.82987		0.822321	0.920476	0.856295	0.816548	0.842869
710	7.59502	13.643	10.6226	13.4091	7.85202		0.823584	0.92058	0.856866	0.81669	0.845254
711	7.61339	13.6325	10.6392	13.4469	7.85913		0.825576	0.919872	0.858202	0.818996	0.846018
712	7.62807	13.6596	10.6593	13.4919	7.86879		0.827169	0.921703	0.859826	0.821731	0.847058
713	7.64107	13.6539	10.6723	13.547	7.88792		0.828578	0.921319	0.86087	0.825088	0.849117
714	7.63755	13.6553	10.6837	13.6008	7.88788		0.828196	0.921413	0.861795	0.828366	0.849114
715	7.64041	13.6548	10.6995	13.6061	7.89017		0.828507	0.921379	0.86307	0.828692	0.84936
716	7.65795	13.6601	10.718	13.5872	7.90276		0.830408	0.921738	0.864557	0.827538	0.850715
717	7.68502	13.6658	10.7149	13.582	7.93471		0.833344	0.922119	0.864312	0.827222	0.854154
718	7.70762	13.6335	10.7127	13.6198	7.954		0.835794	0.919944	0.864135	0.829521	0.856231
719	7.71387	13.6765	10.7305	13.6652	7.96435		0.836472	0.922843	0.865571	0.832286	0.857345
720	7.73269	13.7091	10.7593	13.6926	7.97637		0.838513	0.925045	0.867889	0.833958	0.858639
721	7.7473	13.7598	10.7819	13.7108	7.98745		0.840098	0.928461	0.86971	0.835064	0.859833
722	7.76433	13.7473	10.7893	13.711	8.00053		0.841944	0.927619	0.870311	0.835081	0.86124
723	7.75748	13.7234	10.7932	13.7421	7.99309		0.841201	0.926006	0.870622	0.836972	0.860439
724	7.77287	13.7364	10.8086	13.7678	8.00521		0.84287	0.926884	0.871868	0.838536	0.861744
725	7.78895	13.7417	10.8254	13.8149	8.02852		0.844614	0.927243	0.873219	0.841405	0.864253
726	7.80966	13.7914	10.8396	13.8084	8.06332		0.84686	0.930594	0.874367	0.841012	0.868
727	7.8242	13.7692	10.8511	13.8482	8.07462		0.848436	0.929098	0.875299	0.843435	0.869216
728	7.83493	13.7904	10.8594	13.8907	8.07508		0.8496	0.930531	0.875965	0.846022	0.869266
729	7.85602	13.7608	10.8806	13.9439	8.08524		0.851887	0.928532	0.877678	0.849266	0.870359
730	7.86814	13.7833	10.8957	13.9701	8.09536		0.853201	0.930051	0.878894	0.850859	0.871449
731	7.88792	13.7979	10.9087	14.0043	8.10762		0.855345	0.931036	0.879945	0.852941	0.872768
732	7.8868	13.831	10.9088	14.0165	8.11519		0.855224	0.933267	0.879948	0.853684	0.873583
733	7.89377	13.8334	10.9206	14.0581	8.14071		0.85598	0.933433	0.880904	0.856221	0.87633
734	7.90802	13.8295	10.9385	14.0472	8.153		0.857525	0.933166	0.882343	0.855553	0.877653
735	7.92777	13.8389	10.9619	14.0754	8.16536		0.859668	0.9338	0.884232	0.857269	0.878983
736	7.94988	13.8513	10.9868	14.0624	8.18545		0.862064	0.934637	0.886245	0.856479	0.881146
737	7.95152	13.8481	10.9937	14.1049	8.20228		0.862242	0.934422	0.886796	0.859071	0.882958
738	7.95895	13.8424	10.9982	14.1477	8.20992		0.863048	0.934034	0.88716	0.861678	0.88378
739	7.9609	13.8417	10.9951	14.1843	8.19682		0.863259	0.933987	0.886908	0.863905	0.88237
740	7.96871	13.8718	11.0072	14.1831	8.21825		0.864106	0.936018	0.887887	0.863834	0.884677
741	7.99167	13.8723	11.0233	14.1953	8.22146		0.866596	0.936052	0.889182	0.864577	0.885022
742	8.0022	13.873	11.0452	14.2245	8.24818		0.867738	0.936104	0.890956	0.866355	0.8879
743	8.01549	13.9062	11.0617	14.212	8.24201		0.869179	0.938343	0.89228	0.865593	0.887235
744	8.02164	13.9425	11.0727	14.2223	8.24937		0.869846	0.940793	0.893173	0.86622	0.888027
745	8.03469	13.9908	11.077	14.2154	8.23953		0.871261	0.944051	0.893521	0.865801	0.886967
746	8.05011	13.9731	11.0933	14.2378	8.25501		0.872933	0.942853	0.894832	0.867166	0.888634
747	8.05269	13.9681	11.1006	14.2893	8.28349		0.873213	0.94252	0.895422	0.8703	0.8917
748	8.06285	13.9328	11.1082	14.3313	8.31725		0.874315	0.940136	0.896036	0.872858	0.895334
749	8.07105	13.9533	11.107	14.4	8.33166		0.875204	0.941521	0.895933	0.877043	0.896885
750	8.08984	13.9372	11.1251	14.428	8.34309		0.877242	0.940432	0.897397	0.878746	0.898115
751	8.09812	13.9775	11.145	14.4468	8.33147		0.87814	0.943154	0.899005	0.879891	0.896865
752	8.10989	13.9454	11.1462	14.4572	8.33406		0.879416	0.94099	0.899099	0.880524	0.897144
753	8.11785	13.9831	11.156	14.4551	8.32727		0.880279	0.943534	0.899886	0.880396	0.896413
754	8.13516	13.9619	11.1596	14.4927	8.35487		0.882156	0.942101	0.900184	0.88269	0.899384
755	8.14339	13.9864	11.1736	14.54	8.36232		0.883048	0.943757	0.901306	0.885568	0.900186
756	8.1569	13.9817	11.1817	14.5614	8.38043		0.884514	0.943439	0.90196	0.886874	0.902136
757	8.16661	14.0341	11.2084	14.5573	8.37956		0.885566	0.946969	0.904119	0.886623	0.902041
758	8.17484	14.0653	11.2246	14.553	8.39401		0.886458	0.949075	0.905424	0.886361	0.903597
759	8.18358	14.0862	11.2332	14.5504	8.38524		0.887407	0.950485	0.90612	0.886201	0.902653
760	8.19019	14.0889	11.2355	14.5572	8.41252		0.888124	0.950672	0.906306	0.886614	0.90559
761	8.20955	14.0644	11.2428	14.5408	8.42552		0.890223	0.949019	0.906888	0.885617	0.90699
[truncated: 139 more rows]
